# Supplementary material for: Diversity and pathogenicity of Alternaria species associated with the invasive plant Ageratina adenophora and local plants
Source: PeerJ. 2022 Feb 28;10:e13012. doi: 10.7717/peerj.13012 (PMC8893028; doi:10.7717/peerj.13012)
Supplement: Supplemental Information 8 [file peerj-10-13012-s008.fas]

>A100
TTG-CCGCCGCTGCACCTCTCGAGTCTC-GCCAGGACACCGCATCCTGCCCTGTCACCAC
CGAGGGTGACTACGTCTGGAAGATTTCCGAGTTCTACGGACGCAAGCCGGAGGGAACCTA
CTACAACAGCCTCGGCTTCAACATCAAGGCTACCAACGGAGGAACACTCGACTTCACCTG
CTCTCACTCAGCCGACAAGCTTGAGGACCACACTTGGTACTCTTGCGGCGAGAACAGCTT
CATGGACTTCTCTTTCGACAGCGACCGCAACGGTCTGCTCCTGAAGCAGAAGGTTAGCGA
CGAGTAAGTTACCCTTGTACCTTCGATTAC-TTCGCAGATTCAGATATACTAACATGTT-
TCCAGCATCACCTATGTCGCTACCGCCACTCTTCCCAACTACTGCCGCGCTGGCGGTAAC
GGCCCTAAGGACTTTGTCTGCCAGGGTGTTGC
>A22
TTG-CCGCCGCTGCACCTCTCGAGTCTC-GCCAGGACACCGCATCCTGCCCTGTCACCAC
CGAGGGTGACTACGTCTGGAAGATTTCCGAGTTCTACGGACGCAAGCCGGAGGGAACCTA
CTACAACAGCCTCGGCTTCAACATCAAGGCTACCAACGGAGGAACACTCGACTTCACCTG
CTCTCACTCAGCCGACAAGCTTGAGGACCACACTTGGTACTCTTGCGGCGAGAACAGCTT
CATGGACTTCTCTTTCGACAGCGACCGCAACGGTCTGCTCCTGAAGCAGAAGGTTAGCGA
CGAGTAAGTTACCCTTGTACCTTCGATTAC-TTCGCAGATTCAGATATACTAACATGTT-
TCCAGCATCACCTATGTCGCTACCGCCACTCTTCCCAACTACTGCCGCGCTGGCGGTAAC
GGCCCTAAGGACTTTGTCTGCCAGGGTGTTGC
>A23
TTG-CCGCTGCTGCTCCTCTCGAGTCTC-GCCAGGACACCGCATCCTGCCCTGTCACCAC
TGAGGGTGACTACGTCTGGAAGATCTCCGAATTCTACGGACGCAAGCCGGAAGGAACCTA
CTACAACAGCCTCGGCTTCAACATCAAGGCCACCAACGGAGGAACCCTCGACTTCACCTG
CTCTGCTCAGGCCGATAAGCTTGAGGACCACAAGTGGTACTCCTGTGGCGAGAACAGCTT
CATGGACTTCTCTTTCGACAGCGACCGCAGCGGTCTGCTCCTGAAGCAGAAGGTTAGCGA
CGAGTAAGTTACCCTTGTACCTTCGATTAC-TTCGCAGATTCAGATATACTAACATATC-
CCCAGCATCACCTATGTCGCTACCGCCACTCTTCCCAACTACTGCCGCGCTGGCGGTAAC
GGCCCTAAGGACTTTGTCTGCCAGGGTGTTGC
>A34
TTG-CCGCCGCTGCACCTCTCGAGTCTC-GCCAGGACACCGCATCCTGCCCTGTCACCAC
CGAGGGTGACTACGTCTGGAAGATTTCCGAGTTCTACGGACGCAAGCCGGAGGGAACCTA
CTACAACAGCCTCGGCTTCAACATCAAGGCTACCAACGGAGGAACACTCGACTTCACCTG
CTCTCACTCAGCCGACAAGCTTGAGGACCACACTTGGTACTCTTGCGGCGAGAACAGCTT
CATGGACTTCTCTTTCGACAGCGACCGCAACGGTCTGCTCCTGAAGCAGAAGGTTAGCGA
CGAGTAAGTTACCCTTGTACCTTCGATTAC-TTCGCAGATTCAGATATACTAACATGTT-
TCCAGCATCACCTATGTCGCTACCGCCACTCTTCCCAACTACTGCCGCGCTGGCGGTAAC
GGCCCTAAGGACTTTGTCTGCCAGGGTGTTGC
>A349
TTG-CCGCCGCTGCACCTCTCGAGTCTC-GCCAGGACACCGCATCCTGCCCTGTCACCAC
CGAGGGTGACTACGTCTGGAAGATTTCCGAGTTCTACGGACGCAAGCCGGAGGGAACCTA
CTACAACAGCCTCGGCTTCAACATCAAGGCTACCAACGGAGGAACACTCGACTTCACCTG
CTCTCACTCAGCCGACAAGCTTGAGGACCACACTTGGTACTCTTGCGGCGAGAACAGCTT
CATGGACTTCTCTTTCGACAGCGACCGCAACGGTCTGCTCCTGAAGCAGAAGGTTAGCGA
CGAGTAAGTTACCCTTGTACCTTCGATTAC-TTCGCAGATTCAGATATACTAACATGTT-
TCCAGCATCACCTATGTCGCTACCGCCACTCTTCCCAACTACTGCCGCGCTGGCGGTAAC
GGCCCTAAGGACTTTGTCTGCCAGGGTGTTGC
>A352
TTG-CCGCCGCTGCACCTCTCGAGTCTC-GCCAGGACACCGCATCCTGCCCTGTCACCAC
CGAGGGTGACTACGTCTGGAAGATTTCCGAGTTCTACGGACGCAAGCCGGAGGGAACCTA
CTACAACAGCCTCGGCTTCAACATCAAGGCTACCAACGGAGGAACACTCGACTTCACCTG
CTCTCACTCAGCCGACAAGCTTGAGGACCACACTTGGTACTCTTGCGGCGAGAACAGCTT
CATGGACTTCTCTTTCGACAGCGACCGCAACGGTCTGCTCCTGAAGCAGAAGGTTAGCGA
CGAGTAAGTTACCCTTGTACCTTCGATTAC-TTCGCAGATTCAGATATACTAACATGTT-
TCCAGCATCACCTATGTCGCTACCGCCACTCTTCCCAACTACTGCCGCGCTGGCGGTAAC
GGCCCTAAGGACTTTGTCTGCCAGGGTGTTGC
>A355
TTG-CCGCCGCTGCACCTCTCGAGTCTC-GCCAGGACACCGCATCCTGCCCTGTCACCAC
CGAGGGTGACTACGTCTGGAAGATTTCCGAGTTCTACGGACGCAAGCCGGAGGGAACCTA
CTACAACAGCCTCGGCTTCAACATCAAGGCTACCAACGGAGGAACACTCGACTTCACCTG
CTCTCACTCAGCCGACAAGCTTGAGGACCACACTTGGTACTCTTGCGGCGAGAACAGCTT
CATGGACTTCTCTTTCGACAGCGACCGCAACGGTCTGCTCCTGAAGCAGAAGGTTAGCGA
CGAGTAAGTTACCCTTGTACCTTCGATTAC-TTCGCAGATTCAGATATACTAACATGTT-
TCCAGCATCACCTATGTCGCTACCGCCACTCTTCCCAACTACTGCCGCGCTGGCGGTAAC
GGCCCTAAGGACTTTGTCTGCCAGGGTGTTGC
>A360
TTG-CCGCCGCTGCACCTCTCGAGTCTC-GCCAGGACACCGCATCCTGCCCTGTCACCAC
CGAGGGTGACTACGTCTGGAAGATTTCCGAGTTCTACGGACGCAAGCCGGAGGGAACCTA
CTACAACAGCCTCGGCTTCAACATCAAGGCTACCAACGGAGGAACACTCGACTTCACCTG
CTCTCACTCAGCCGACAAGCTTGAGGACCACACTTGGTACTCTTGCGGCGAGAACAGCTT
CATGGACTTCTCTTTCGACAGCGACCGCAACGGTCTGCTCCTGAAGCAGAAGGTTAGCGA
CGAGTAAGTTACCCTTGTACCTTCGATTAC-TTCGCAGATTCAGATATACTAACATGTT-
TCCAGCATCACCTATGTCGCTACCGCCACTCTTCCCAACTACTGCCGCGCTGGCGGTAAC
GGCCCTAAGGACTTTGTCTGCCAGGGTGTTGC
>A37
TTG-CCGCCGCTGCACCTCTCGAGTCTC-GCCAGGACACCGCATCCTGCCCTGTCACCAC
CGAGGGTGACTACGTCTGGAAGATTTCCGAGTTCTACGGACGCAAGCCGGAGGGAACCTA
CTACAACAGCCTCGGCTTCAACATCAAGGCTACCAACGGAGGAACACTCGACTTCACCTG
CTCTCACTCAGCCGACAAGCTTGAGGACCACACTTGGTACTCTTGCGGCGAGAACAGCTT
CATGGACTTCTCTTTCGACAGCGACCGCAACGGTCTGCTCCTGAAGCAGAAGGTTAGCGA
CGAGTAAGTTACCCTTGTACCTTCGATTAC-TTCGCAGATTCAGATATACTAACATGTT-
TCCAGCATCACCTATGTCGCTACCGCCACTCTTCCCAACTACTGCCGCGCTGGCGGTAAC
GGCCCTAAGGACTTTGTCTGCCAGGGTGTTGC
>A390
T-G-CCGCCGCTGCACCTCTCGAGTCTC-GCCAGGACACCGCATCCTGCCCTGTCACCAC
CGAGGGTGACTACGTCTGGAAGATTTCCGAGTTCTACGGACGCAAGCCGGAGGGAACCTA
CTACAACAGCCTCGGCTTCAACATCAAGGCTACCAACGGAGGAACACTCGACTTCACCTG
CTCTCACTCAGCCGACAAGCTTGAGGACCACACTTGGTACTCTTGCGGCGAGAACAGCTT
CATGGACTTCTCTTTCGACAGCGACCGCAACGGTCTGCTCCTGAAGCAGAAGGTTAGCGA
CGAGTAAGTTACCCTTGTACCTTCGATTAC-TTCGCAGATTCAGATATACTAACATGTT-
TCCAGCATCACCTATGTCGCTACCGCCACTCTTCCCAACTACTGCCGCGCTGGCGGTAAC
GGCCCTAAGGACTTTGTCTGCCAGGGTGTTGC
>A494
TTG-CCGCTGCTGCTCCTCTCGAGTCTC-GCCAGGACACCGCATCCTGCCCTGTCACCAC
TGAGGGTGACTACGTCTGGAAGATCTCCGAATTCTACGGACGCAAGCCGGAAGGAACCTA
CTACAACAGCCTCGGCTTCAACATCAAGGCCACCAACGGAGGAACCCTCGACTTCACCTG
CTCTGCTCAGGCCGATAAGCTTGAGGACCACAAGTGGTACTCCTGTGGCGAGAACAGCTT
CATGGACTTCTCTTTCGACAGCGACCGCAGCGGTCTGCTCCTGAAGCAGAAGGTTAGCGA
CGAGTAAGTTACCCTTGTACCTTCGATTAC-TTCGCAGATTCAGATATACTAACATATT-
CCCAGCATCACCTATGTCGCTACCGCCACTCTTCCCAACTACTGCCGCGCTGGCGGTAAC
GGCCCTAAGGACTTTGTCTGCCAGGGTGTTGC
>A524
TTG-CCGCCGCTGCACCTCTCGAGTCTC-GCCAGGACACCGCATCCTGCCCTGTCACCAC
CGAGGGTGACTACGTCTGGAAGATTTCCGAGTTCTACGGACGCAAGCCGGAGGGAACCTA
CTACAACAGCCTCGGCTTCAACATCAAGGCTACCAACGGAGGAACACTCGACTTCACCTG
CTCTCACTCAGCCGACAAGCTTGAGGACCACACTTGGTACTCTTGCGGCGAGAACAGCTT
CATGGACTTCTCTTTCGACAGCGACCGCAACGGTCTGCTCCTGAAGCAGAAGGTTAGCGA
CGAGTAAGTTACCCTTGTACCTTCGATTAC-TTCGCAGATTCAGATATACTAACATGTT-
TCCAGCATCACCTATGTCGCTACCGCCACTCTTCCCAACTACTGCCGCGCTGGCGGTAAC
GGCCCTAAGGACTTTGTCTGCCAGGGTGTTGC
>A584
TTG-CCGCCGCTGCTCCTCTCGAGTCTC-GCCAGGACACCGCATCCTGCCCTGTCACTAC
CGAGGGTGACTATGTCTGGAAGATCTCCGAGTTCTACGGACGCAAGCCGGAGGGAACCTA
CTACAACAGCCTCGGCTTCAACATCAAGGCTACCAACGGAGGAACACTCGACTTCACCTG
CTCTCACTCAGCCGACAAGCTTGAGGACCACACTTGGTACTCTTGCGGCGAGAACAGCTT
CATGGACTTCTCTTTCGACAGCGACCGCAGCGGTCTGCTCCTGAGGCAGAAGGTTAGCGA
CGAGTAAGTTACCCTTGTACCTTCGATTAC-TTCGCAGATTCAGATATACTAACATATT-
CCCAGCATCACCTACGTCGCTACCGCCACTCTTCCCAACTACTGCCGCGCTGGCGGTAAC
GGCCCTAAGGACTTTGTCTGCCAGGGTGTTGC
>A604
TTG-CCGCTGCTGCTCCTCTCGAGTCTC-GCCAGGACACCGCATCCTGCCCTGTCACCAC
TGAGGGTGACTACGTCTGGAAGATCTCCGAATTCTACGGACGCAAGCCGGAAGGAACCTA
CTACAACAGCCTCGGCTTCAACATCAAGGCCACCAACGGAGGAACCCTCGACTTCACCTG
CTCTGCTCAGGCCGATAAGCTTGAGGACCACAAGTGGTACTCCTGTGGCGAGAACAGCTT
CATGGACTTCTCTTTCGACAGCGACCGCAGCGGTCTGCTCCTGAAGCAGAAGGTTAGCGA
CGAGTAAGTTACCCTTGTACCTTCGATTAC-TTCGCAGATTCAGATATACTAACATATC-
CCCAGCATCACCTATGTCGCTACCGCCACTCTTCCCAACTACTGCCGCGCTGGCGGTAAC
GGCCCTAAGGACTTTGTCTGCCAGGGTGTTGC
>A605
T-G-CCGCCGCTGCACCTCTCGAGTCTC-GCCAGGACACCGCATCCTGCCCTGTCACCAC
CGAGGGTGACTACGTCTGGAAGATTTCCGAGTTCTACGGACGCAAGCCGGAGGGAACCTA
CTACAACAGCCTCGGCTTCAACATCAAGGCTACCAACGGAGGAACACTCGACTTCACCTG
CTCTCACTCAGCCGACAAGCTTGAGGACCACACTTGGTACTCTTGCGGCGAGAACAGCTT
CATGGACTTCTCTTTCGACAGCGACCGCAACGGTCTGCTCCTGAAGCAGAAGGTTAGCGA
CGAGTAAGTTACCCTTGTACCTTCGATTAC-TTCGCAGATTCAGATATACTAACATGTT-
TCCAGCATCACCTATGTCGCTACCGCCACTCTTCCCAACTACTGCCGCGCTGGCGGTAAC
GGCCCTAAGGACTTTGTCTGCCAGGGTGTTGC
>A673
TTG-CCGCCGCTGCACCTCTCGAGTCTC-GCCAGGACACCGCATCCTGCCCTGTCACCAC
CGAGGGTGACTACGTCTGGAAGATTTCCGAGTTCTACGGACGCAAGCCGGAGGGAACCTA
CTACAACAGCCTCGGCTTCAACATCAAGGCTACCAACGGAGGAACACTCGACTTCACCTG
CTCTCACTCAGCCGACAAGCTTGAGGACCACACTTGGTACTCTTGCGGCGAGAACAGCTT
CATGGACTTCTCTTTCGACAGCGACCGCAACGGTCTGCTCCTGAAGCAGAAGGTTAGCGA
CGAGTAAGTTACCCTTGTACCTTCGATTAC-TTCGCAGATTCAGATATACTAACATGTT-
TCCAGCATCACCTATGTCGCTACCGCCACTCTTCCCAACTACTGCCGCGCTGGCGGTAAC
GGCCCTAAGGACTTTGTCTGCCAGGGTGTTGC
>A699
TTGGCCGCCGCTGCACCTCTCGAGTCTC-GCCAGGACACCGCATCCTGCCCTGTCACCAC
CGAGGGTGACTACGTCTGGAAGATTTCCGAGTTCTACGGACGCAAGCCGGAGGGAACCTA
CTACAACAGCCTCGGCTTCAACATCAAGGCTACCAACGGAGGAACACTCGACTTCACCTG
CTCTCACTCAGCCGACAAGCTTGAGGACCACACTTGGTACTCTTGCGGCGAGAACAGCTT
CATGGACTTCTCTTTCGACAGCGACCGCAACGGTCTGCTCCTGAAGCAGAAGGTTAGCGA
CGAGTAAGTTACCCTTGTACCTTCGATTAC-TTCGCAGATTCAGATATACTAACATGTT-
TCCAGCATCACCTATGTCGCTACCGCCACTCTTCCCAACTACTGCCGCGCTGGCGGTAAC
GGCCCTAAGGACTTTGTCTGCCAGGGTGTTGC
>A824
TTG-CCGCCGCTGCACCTCTCGAGTCTC-GCCAGGACACCGCATCCTGCCCTGTCACCAC
CGAGGGTGACTACGTCTGGAAGATTTCCGAGTTCTACGGACGCAAGCCGGAGGGAACCTA
CTACAACAGCCTCGGCTTCAACATCAAGGCTACCAACGGAGGAACACTCGACTTCACCTG
CTCTCACTCAGCCGACAAGCTTGAGGACCACACTTGGTACTCTTGCGGCGAGAACAGCTT
CATGGACTTCTCTTTCGACAGCGACCGCAACGGTCTGCTCCTGAAGCAGAAGGTTAGCGA
CGAGTAAGTTACCCTTGTACCTTCGATTAC-TTCGCAGATTCAGATATACTAACATGTT-
TCCAGCATCACCTATGTCGCTACCGCCACTCTTCCCAACTACTGCCGCGCTGGCGGTAAC
GGCCCTAAGGACTTTGTCTGCCAGGGTGTTGC
>A883
TTG-CCGCTGCTGCTCCTCTCGAGTCTC-GCCAGGACACCGCATCCTGCCCTGTCACCAC
TGAGGGTGACTACGTCTGGAAGATCTCCGAATTCTACGGACGCAAGCCGGAAGGAACCTA
CTACAACAGCCTCGGCTTCAACATCAAGGCCACCAACGGAGGAACCCTCGACTTCACCTG
CTCTGCTCAGGCCGATAAGCTTGAGGACCACAAGTGGTACTCCTGTGGCGAGAACAGCTT
CATGGACTTCTCTTTCGACAGCGACCGCAGCGGTCTGCTCCTGAAGCAGAAGGTTAGCGA
CGAGTAAGTTACCCTTGTACCTTCGATTAC-TTCGCAGATTCAGATATACTAACATATT-
CCCAGCATCACCTATGTCGCTACCGCCACTCTTCCCAACTACTGCCGCGCTGGCGGTAAC
GGCCCTAAGGACTTTGTCTGCCAGGGTGTTGC
>A94
TTG-CCGCTGCTGCTCCTCTCGAGTCTC-GCCAGGACACCGCATCCTGCCCTGTCACCAC
TGAGGGTGACTACGTCTGGAAGATCTCCGAATTCTACGGACGCAAGCCGGAAGGAACCTA
CTACAACAGCCTCGGCTTCAACATCAAGGCCACCAACGGAGGAACCCTCGACTTCACCTG
CTCTGCTCAGGCCGATAAGCTTGAGGACCACAAGTGGTACTCCTGTGGCGAGAACAGCTT
CATGGACTTCTCTTTCGACAGCGACCGCAGCGGTCTGCTCCTGAAGCAGAAGGTTAGCGA
CGAGTAAGTTACCCTTGTACCTTCGATTAC-TTCGCAGATTCAGATATACTAACATATT-
CCCAGCATCACCTATGTCGCTACCGCCACTCTTCCCAACTACTGCCGCGCTGGCGGTAAC
GGCCCTAAGGACTTTGTCTGCCAGGGTGTTGC
>DB94
TTG-CTGCCGCTGCTCCTCTCGAGACTC-GCCAGGACACCGCATCCTGCCCCGTCTCCAC
CCAGGGTGACTACGTCTGGAAGATCTCCGAGTTCTACGGACGCAAGCCTGAGGGAACCTA
CTACAACAGCCTCGGCTTCAACATCAAGGCCACCAACGGAGGAACGCTCGACTTCACCTG
CTCTGCCTCGGCAGACAAGCTTGAGGACCACAAGTGGTACTCTTGCGGCGAGAACAGCTT
CATGGACTTCTCTTTCGACAGCGACCGCAGCGGCCTGCTCCTGAGGCAGAAGGTCAGCGA
CGAGTAAGTTGCCCTCACGCTTTTGACTACCCTTTTGCATTCAGATATACTAACTCTAC-
TCCAGCATCACCTACGTCGCCACCACTACTCTTCCCAACTACTGCCGCGCTGGTGGAAAC
GGTCCCAAGGACTTTGTCTGCACTGGTGTCTC
>DX101
TTG-CCGCCGCTGCACCTCTCGAGTCTC-GCCAGGACACCGCATCCTGCCCTGTCACCAC
CGAGGGTGACTACGTCTGGAAGATTTCCGAGTTCTACGGACGCAAGCCGGAGGGAACCTA
CTACAACAGCCTCGGCTTCAACATCAAGGCTACCAACGGAGGAACACTCGACTTCACCTG
CTCTCACTCAGCCGACAAGCTTGAGGACCACACTTGGTACTCTTGCGGCGAGAACAGCTT
CATGGACTTCTCTTTCGACAGCGACCGCAACGGTCTGCTCCTGAAGCAGAAGGTTAGCGA
CGAGTAAGTTACCCTTGTACCTTCGATTAC-TTCGCAGATTCAGATATACTAACATGTT-
TCCAGCATCACCTATGTCGCTACCGCCACTCTTCCCAACTACTGCCGCGCTGGCGGTAAC
GGCCCTAAGGACTTTGTCTGCCAGGGTGTTGC
>DX103
TTG-CCGCCGCTGCACCTCTCGAGTCTC-GCCAGGACACCGCATCCTGCCCTGTCACCAC
CGAGGGTGACTACGTCTGGAAGATTTCCGAGTTCTACGGACGCAAGCCGGAGGGAACCTA
CTACAACAGCCTCGGCTTCAACATCAAGGCTACCAACGGAGGAACACTCGACTTCACCTG
CTCTCACTCAGCCGACAAGCTTGAGGACCACACTTGGTACTCTTGCGGCGAGAACAGCTT
CATGGACTTCTCTTTCGACAGCGACCGCAACGGTCTGCTCCTGAAGCAGAAGGTTAGCGA
CGAGTAAGTTACCCTTGTACCTTCGATTAC-TTCGCAGATTCAGATATACTAACATGTT-
TCCAGCATCACCTATGTCGCTACCGCCACTCTTCCCAACTACTGCCGCGCTGGCGGTAAC
GGCCCTAAGGACTTTGTCTGCCAGGGTGTTGC
>DX16
TTG-CCGCCGCTGCACCTCTCGAGTCTC-GCCAGGACACCGCATCCTGCCCTGTCACCAC
CGAGGGTGACTACGTCTGGAAGATTTCCGAGTTCTACGGACGCAAGCCGGAGGGAACCTA
CTACAACAGCCTCGGCTTCAACATCAAGGCTACCAACGGAGGAACACTCGACTTCACCTG
CTCTCACTCAGCCGACAAGCTTGAGGACCACACTTGGTACTCTTGCGGCGAGAACAGCTT
CATGGACTTCTCTTTCGACAGCGACCGCAACGGTCTGCTCCTGAAGCAGAAGGTTAGCGA
CGAGTAAGTTACCCTTGTACCTTCGATTAC-TTCGCAGATTCAGATATACTAACATGTT-
TCCAGCATCACCTATGTCGCTACCGCCACTCTTCCCAACTACTGCCGCGCTGGCGGTAAC
GGCCCTAAGGACTTTGTCTGCCAGGGTGTTGC
>DX187
TTG-CCGCCGCTGCACCTCTCGAGTCTC-GCCAGGACACCGCATCCTGCCCTGTCACCAC
CGAGGGTGACTACGTCTGGAAGATTTCCGAGTTCTACGGACGCAAGCCGGAGGGAACCTA
CTACAACAGCCTCGGCTTCAACATCAAGGCTACCAACGGAGGAACACTCGACTTCACCTG
CTCTCACTCAGCCGACAAGCTTGAGGACCACACTTGGTACTCTTGCGGCGAGAACAGCTT
CATGGACTTCTCTTTCGACAGCGACCGCAACGGTCTGCTCCTGAAGCAGAAGGTTAGCGA
CGAGTAAGTTACCCTTGTACCTTCGATTAC-TTCGCAGATTCAGATATACTAACATGTT-
TCCAGCATCACCTATGTCGCTACCGCCACTCTTCCCAACTACTGCCGCGCTGGCGGTAAC
GGCCCTAAGGACTTTGTCTGCCAGGGTGTTGC
>DX19
TTG-CCGCTGCTGCTCCTCTCGAGTCTC-GCCAGGACACCGCATCCTGCCCTGTCACCAC
TGAGGGTGACTACGTCTGGAAGATCTCCGAATTCTACGGACGCAAGCCGGAAGGAACCTA
CTACAACAGCCTCGGCTTCAACATCAAGGCCACCAACGGAGGAACCCTCGACTTCACCTG
CTCTGCTCAGGCCGATAAGCTTGAGGACCACAAGTGGTACTCCTGTGGCGAGAACAGCTT
CATGGACTTCTCTTTCGACAGCGACCGCAGCGGTCTGCTCCTGAAGCAGAAGGTTAGCGA
CGAGTAAGTTACCCTTGTACCTTCGATTAC-TTCGCAGATTCAGATATACTAACATATC-
CCCAGCATCACCTATGTCGCTACCGCCACTCTTCCCAACTACTGCCGCGCTGGCGGTAAC
GGCCCTAAGGACTTTGTCTGCCAGGGTGTTGC
>DX209
TTG-CCGCCGCTGCACCTCTCGAGTCTC-GCCAGGACACCGCATCCTGCCCTGTCACCAC
CGAGGGTGACTACGTCTGGAAGATTTCCGAGTTCTACGGACGCAAGCCGGAGGGAACCTA
CTACAACAGCCTCGGCTTCAACATCAAGGCTACCAACGGAGGAACACTCGACTTCACCTG
CTCTCACTCAGCCGACAAGCTTGAGGACCACACTTGGTACTCTTGCGGCGAGAACAGCTT
CATGGACTTCTCTTTCGACAGCGACCGCAACGGTCTGCTCCTGAAGCAGAAGGTTAGCGA
CGAGTAAGTTACCCTTGTACCTTCGATTAC-TTCGCAGATTCAGATATACTAACATGTT-
TCCAGCATCACCTATGTCGCTACCGCCACTCTTCCCAACTACTGCCGCGCTGGCGGTAAC
GGCCCTAAGGACTTTGTCTGCCAGGGTGTTGC
>DX23
TTG-CCGCCGCTGCACCTCTCGAGTCTC-GCCAGGACACCGCATCCTGCCCTGTCACCAC
CGAGGGTGACTACGTCTGGAAGATTTCCGAGTTCTACGGACGCAAGCCGGAGGGAACCTA
CTACAACAGCCTCGGCTTCAACATCAAGGCTACCAACGGAGGAACACTCGACTTCACCTG
CTCTCACTCAGCCGACAAGCTTGAGGACCACACTTGGTACTCTTGCGGCGAGAACAGCTT
CATGGACTTCTCTTTCGACAGCGACCGCAACGGTCTGCTCCTGAAGCAGAAGGTTAGCGA
CGAGTAAGTTACCCTTGTACCTTCGATTAC-TTCGCAGATTCAGATATACTAACATGTT-
TCCAGCATCACCTATGTCGCTACCGCCACTCTTCCCAACTACTGCCGCGCTGGCGGTAAC
GGCCCTAAGGACTTTGTCTGCCAGGGTGTTGC
>DX237
TTG-CCGCCGCTGCACCTCTCGAGTCTC-GCCAGGACACCGCATCCTGCCCTGTCACCAC
CGAGGGTGACTACGTCTGGAAGATTTCCGAGTTCTACGGACGCAAGCCGGAGGGAACCTA
CTACAACAGCCTCGGCTTCAACATCAAGGCTACCAACGGAGGAACACTCGACTTCACCTG
CTCTCACTCAGCCGACAAGCTTGAGGACCACACTTGGTACTCTTGCGGCGAGAACAGCTT
CATGGACTTCTCTTTCGACAGCGACCGCAACGGTCTGCTCCTGAAGCAGAAGGTTAGCGA
CGAGTAAGTTACCCTTGTACCTTCGATTAC-TTCGCAGATTCAGATATACTAACATGTT-
TCCAGCATCACCTATGTCGCTACCGCCACTCTTCCCAACTACTGCCGCGCTGGCGGTAAC
GGCCCTAAGGACTTTGTCTGCCAGGGTGTTGC
>DX239
TTG-CCGCCGCTGCACCTCTCGAGTCTC-GCCAGGACACCGCATCCTGCCCTGTCACCAC
CGAGGGTGACTACGTCTGGAAGATTTCCGAGTTCTACGGACGCAAGCCGGAGGGAACCTA
CTACAACAGCCTCGGCTTCAACATCAAGGCTACCAACGGAGGAACACTCGACTTCACCTG
CTCTCACTCAGCCGACAAGCTTGAGGACCACACTTGGTACTCTTGCGGCGAGAACAGCTT
CATGGACTTCTCTTTCGACAGCGACCGCAACGGTCTGCTCCTGAAGCAGAAGGTTAGCGA
CGAGTAAGTTACCCTTGTACCTTCGATTAC-TTCGCAGATTCAGATATACTAACATGTT-
TCCAGCATCACCTATGTCGCTACCGCCACTCTTCCCAACTACTGCCGCGCTGGCGGTAAC
GGCCCTAAGGACTTTGTCTGCCAGGGTGTTGC
>DX240
TTG-CCGCCGCTGCACCTCTCGAGTCTC-GCCAGGACACCGCATCCTGCCCTGTCACCAC
CGAGGGTGACTACGTCTGGAAGATTTCCGAGTTCTACGGACGCAAGCCGGAGGGAACCTA
CTACAACAGCCTCGGCTTCAACATCAAGGCTACCAACGGAGGAACACTCGACTTCACCTG
CTCTCACTCAGCCGACAAGCTTGAGGACCACACTTGGTACTCTTGCGGCGAGAACAGCTT
CATGGACTTCTCTTTCGACAGCGACCGCAACGGTCTGCTCCTGAAGCAGAAGGTTAGCGA
CGAGTAAGTTACCCTTGTACCTTCGATTAC-TTCGCAGATTCAGATATACTAACATGTT-
TCCAGCATCACCTATGTCGCTACCGCCACTCTTCCCAACTACTGCCGCGCTGGCGGTAAC
GGCCCTAAGGACTTTGTCTGCCAGGGTGTTGC
>DX250
TTG-CCGCTGCTGCTCCTCTCGAGTCTC-GCCAGGACACCGCATCCTGCCCTGTCACCAC
TGAGGGTGACTACGTCTGGAAGATCTCCGAATTCTACGGACGCAAGCCGGAAGGAACCTA
CTACAACAGCCTCGGCTTCAACATCAAGGCCACCAACGGAGGAACCCTCGACTTCACCTG
CTCTGCTCAGGCCGATAAGCTTGAGGACCACAAGTGGTACTCCTGTGGCGAGAACAGCTT
CATGGACTTCTCTTTCGACAGCGACCGCAGCGGTCTGCTCCTGAAGCAGAAGGTTAGCGA
CGAGTAAGTTACCCTTGTACCTTCGATTAC-TTCGCAGATTCAGATATACTAACATATT-
CCCAGCATCACCTATGTCGCTACCGCCACTCTTCCCAACTACTGCCGCGCTGGCGGTAAC
GGCCCTAAGGACTTTGTCTGCCAGGGTGTTGC
>DX256
TTG-CCGCTGCTGCTCCTCTCGAGTCTC-GCCAGGACACCGCATCCTGCCCTGTCACCAC
TGAGGGTGACTACGTCTGGAAGATCTCCGAATTCTACGGACGCAAGCCGGAAGGAACCTA
CTACAACAGCCTCGGCTTCAACATCAAGGCCACCAACGGAGGAACCCTCGACTTCACCTG
CTCTGCTCAGGCCGATAAGCTTGAGGACCACAAGTGGTACTCCTGTGGCGAGAACAGCTT
CATGGACTTCTCTTTCGACAGCGACCGCAGCGGTCTGCTCCTGAAGCAGAAGGTTAGCGA
CGAGTAAGTTACCCTTGTACCTTCGATTAC-TTCGCAGATTCAGATATACTAACATATT-
CCCAGCATCACCTATGTCGCTACCGCCACTCTTCCCAACTACTGCCGCGCTGGCGGTAAC
GGCCCTAAGGACTTTGTCTGCCAGGGTGTTGC
>DX272
TTG-CCGCCGCTGCACCTCTCGAGTCTC-GCCAGGACACCGCATCCTGCCCTGTCACCAC
CGAGGGTGACTACGTCTGGAAGATTTCCGAGTTCTACGGACGCAAGCCGGAGGGAACCTA
CTACAACAGCCTCGGCTTCAACATCAAGGCTACCAACGGAGGAACACTCGACTTCACCTG
CTCTCACTCAGCCGACAAGCTTGAGGACCACACTTGGTACTCTTGCGGCGAGAACAGCTT
CATGGACTTCTCTTTCGACAGCGACCGCAACGGTCTGCTCCTGAAGCAGAAGGTTAGCGA
CGAGTAAGTTACCCTTGTACCTTCGATTAC-TTCGCAGATTCAGATATACTAACATGTT-
TCCAGCATCACCTATGTCGCTACCGCCACTCTTCCCAACTACTGCCGCGCTGGCGGTAAC
GGCCCTAAGGACTTTGTCTGCCAGGGTGTTGC
>DX280
TTG-CCGCCGCTGCACCTCTCGAGTCTC-GCCAGGACACCGCATCCTGCCCTGTCACCAC
CGAGGGTGACTACGTCTGGAAGATTTCCGAGTTCTACGGACGCAAGCCGGAGGGAACCTA
CTACAACAGCCTCGGCTTCAACATCAAGGCTACCAACGGAGGAACACTCGACTTCACCTG
CTCTCACTCAGCCGACAAGCTTGAGGACCACACTTGGTACTCTTGCGGCGAGAACAGCTT
CATGGACTTCTCTTTCGACAGCGACCGCAACGGTCTGCTCCTGAAGCAGAAGGTTAGCGA
CGAGTAAGTTACCCTTGTACCTTCGATTAC-TTCGCAGATTCAGATATACTAACATGTT-
TCCAGCATCACCTATGTCGCTACCGCCACTCTTCCCAACTACTGCCGCGCTGGCGGTAAC
GGCCCTAAGGACTTTGTCTGCCAGGGTGTTGC
>DX290
TTG-CCGCTGCTGCTCCTCTCGAGTCTC-GCCAGGACACCGCATCCTGCCCTGTCACCAC
TGAGGGTGACTACGTCTGGAAGATCTCCGAATTCTACGGACGCAAGCCGGAAGGAACCTA
CTACAACAGCCTCGGCTTCAACATCAAGGCCACCAACGGAGGAACCCTCGACTTCACCTG
CTCTGCTCAGGCCGATAAGCTTGAGGACCACAAGTGGTACTCCTGTGGCGAGAACAGCTT
CATGGACTTCTCTTTCGACAGCGACCGCAGCGGTCTGCTCCTGAAGCAGAAGGTTAGCGA
CGAGTAAGTTACCCTTGTACCTTCGATTAC-TTCGCAGATTCAGATATACTAACATATT-
CCCAGCATCACCTATGTCGCTACCGCCACTCTTCCCAACTACTGCCGCGCTGGCGGTAAC
GGCCCTAAGGACTTTGTCTGCCAGGGTGTTGC
>DX291
TTG-CCGCCGCTGCACCTCTCGAGTCTC-GCCAGGACACCGCATCCTGCCCTGTCACCAC
CGAGGGTGACTACGTCTGGAAGATTTCCGAGTTCTACGGACGCAAGCCGGAGGGAACCTA
CTACAACAGCCTCGGCTTCAACATCAAGGCTACCAACGGAGGAACACTCGACTTCACCTG
CTCTCACTCAGCCGACAAGCTTGAGGACCACACTTGGTACTCTTGCGGCGAGAACAGCTT
CATGGACTTCTCTTTCGACAGCGACCGCAACGGTCTGCTCCTGAAGCAGAAGGTTAGCGA
CGAGTAAGTTACCCTTGTACCTTCGATTAC-TTCGCAGATTCAGATATACTAACATGTT-
TCCAGCATCACCTATGTCGCTACCGCCACTCTTCCCAACTACTGCCGCGCTGGCGGTAAC
GGCCCTAAGGACTTTGTCTGCCAGGGTGTTGC
>DX293
TTG-CCGCTGCTGCTCCTCTCGAGTCTC-GCCAGGACACCGCATCCTGCCCTGTCACCAC
TGAGGGTGACTACGTCTGGAAGATCTCCGAATTCTACGGACGCAAGCCGGAAGGAACCTA
CTACAACAGCCTCGGCTTCAACATCAAGGCCACCAACGGAGGAACCCTCGACTTCACCTG
CTCTGCTCAGGCCGATAAGCTTGAGGACCACAAGTGGTACTCCTGTGGCGAGAACAGCTT
CATGGACTTCTCTTTCGACAGCGACCGCAGCGGTCTGCTCCTGAAGCAGAAGGTTAGCGA
CGAGTAAGTTACCCTTGTACCTTCGATTAC-TTCGCAGATTCAGATATACTAACATATT-
CCCAGCATCACCTATGTCGCTACCGCCACTCTTCCCAACTACTGCCGCGCTGGCGGTAAC
GGCCCTAAGGACTTTGTCTGCCAGGGTGTTGC
>DX295
TTG-CCGCCGCTGCTCCTCTCGAGTCTC-GCCAGGACACCGCATCCTGCCCTGTCACTAC
CGAGGGTGACTATGTCTGGAAGATCTCCGAGTTCTACGGACGCAAGCCGGAGGGAACCTA
CTACAACAGCCTCGGCTTCAACATCAAGGCTACCAACGGAGGAACACTCGACTTCACCTG
TTCTCACTCAGCCGACAAGCTTGAGGACCACACTTGGTACTCTTGCGGCGAGAACAGCTT
CATGGACTTCTCTTTCGACAGCGACCGCAGCGGTCTGCTCCTGAAGCAGAAGGTTAGCGA
CGAGTAAGTTACCCTTGTACCTTCGATTAC-TTCGCAGATTCAGATATACTAACACATT-
CCCAGCATCACCTACGTCGCTACCGCCACTCTTCCCAACTACTGCCGCGCTGGCGGTAAC
GGCCCTAAGGACTTTGTCTGCCAGGGTGTTGC
>DX296
TTG-CCGCCGCTGCACCTCTCGAGTCTC-GCCAGGACACCGCATCCTGCCCTGTCACCAC
CGAGGGTGACTACGTCTGGAAGATTTCCGAGTTCTACGGACGCAAGCCGGAGGGAACCTA
CTACAACAGCCTCGGCTTCAACATCAAGGCTACCAACGGAGGAACACTCGACTTCACCTG
CTCTCACTCAGCCGACAAGCTTGAGGACCACACTTGGTACTCTTGCGGCGAGAACAGCTT
CATGGACTTCTCTTTCGACAGCGACCGCAACGGTCTGCTCCTGAAGCAGAAGGTTAGCGA
CGAGTAAGTTACCCTTGTACCTTCGATTAC-TTCGCAGATTCAGATATACTAACATGTT-
TCCAGCATCACCTATGTCGCTACCGCCACTCTTCCCAACTACTGCCGCGCTGGCGGTAAC
GGCCCTAAGGACTTTGTCTGCCAGGGTGTTGC
>DX297
TTG-CCGCCGCTGCACCTCTCGAGTCTC-GCCAGGACACCGCATCCTGCCCTGTCACCAC
CGAGGGTGACTACGTCTGGAAGATTTCCGAGTTCTACGGACGCAAGCCGGAGGGAACCTA
CTACAACAGCCTCGGCTTCAACATCAAGGCTACCAACGGAGGAACACTCGACTTCACCTG
CTCTCACTCAGCCGACAAGCTTGAGGACCACACTTGGTACTCTTGCGGCGAGAACAGCTT
CATGGACTTCTCTTTCGACAGCGACCGCAACGGTCTGCTCCTGAAGCAGAAGGTTAGCGA
CGAGTAAGTTACCCTTGTACCTTCGATTAC-TTCGCAGATTCAGATATACTAACATGTT-
TCCAGCATCACCTATGTCGCTACCGCCACTCTTCCCAACTACTGCCGCGCTGGCGGTAAC
GGCCCTAAGGACTTTGTCTGCCAGGGTGTTGC
>DX298
TTG-CCGCCGCTGCACCTCTCGAGTCTC-GCCAGGACACCGCATCCTGCCCTGTCACCAC
CGAGGGTGACTACGTCTGGAAGATTTCCGAGTTCTACGGACGCAAGCCGGAGGGAACCTA
CTACAACAGCCTCGGCTTCAACATCAAGGCTACCAACGGAGGAACACTCGACTTCACCTG
CTCTCACTCAGCCGACAAGCTTGAGGACCACACTTGGTACTCTTGCGGCGAGAACAGCTT
CATGGACTTCTCTTTCGACAGCGACCGCAACGGTCTGCTCCTGAAGCAGAAGGTTAGCGA
CGAGTAAGTTACCCTTGTACCTTCGATTAC-TTCGCAGATTCAGATATACTAACATGTT-
TCCAGCATCACCTATGTCGCTACCGCCACTCTTCCCAACTACTGCCGCGCTGGCGGTAAC
GGCCCTAAGGACTTTGTCTGCCAGGGTGTTGC
>DX299
TTG-CCGCCGCTGCACCTCTCGAGTCTC-GCCAGGACACCGCATCCTGCCCTGTCACCAC
CGAGGGTGACTACGTCTGGAAGATTTCCGAGTTCTACGGACGCAAGCCGGAGGGAACCTA
CTACAACAGCCTCGGCTTCAACATCAAGGCTACCAACGGAGGAACACTCGACTTCACCTG
CTCTCACTCAGCCGACAAGCTTGAGGACCACACTTGGTACTCTTGCGGCGAGAACAGCTT
CATGGACTTCTCTTTCGACAGCGACCGCAACGGTCTGCTCCTGAAGCAGAAGGTTAGCGA
CGAGTAAGTTACCCTTGTACCTTCGATTAC-TTCGCAGATTCAGATATACTAACATGTT-
TCCAGCATCACCTATGTCGCTACCGCCACTCTTCCCAACTACTGCCGCGCTGGCGGTAAC
GGCCCTAAGGACTTTGTCTGCCAGGGTGTTGC
>DX300
TTG-CCGCCGCTGCACCTCTCGAGTCTC-GCCAGGACACCGCATCCTGCCCTGTCACCAC
CGAGGGTGACTACGTCTGGAAGATTTCCGAGTTCTACGGACGCAAGCCGGAGGGAACCTA
CTACAACAGCCTCGGCTTCAACATCAAGGCTACCAACGGAGGAACACTCGACTTCACCTG
CTCTCACTCAGCCGACAAGCTTGAGGACCACACTTGGTACTCTTGCGGCGAGAACAGCTT
CATGGACTTCTCTTTCGACAGCGACCGCAACGGTCTGCTCCTGAAGCAGAAGGTTAGCGA
CGAGTAAGTTACCCTTGTACCTTCGATTAC-TTCGCAGATTCAGATATACTAACATGTT-
TCCAGCATCACCTATGTCGCTACCGCCACTCTTCCCAACTACTGCCGCGCTGGCGGTAAC
GGCCCTAAGGACTTTGTCTGCCAGGGTGTTGC
>DX302
TTG-CCGCTGCTGCTCCTCTCGAGTCTC-GCCAGGACACCGCATCCTGCCCTGTCACCAC
TGAGGGTGACTACGTCTGGAAGATCTCCGAATTCTACGGACGCAAGCCGGAAGGAACCTA
CTACAACAGCCTCGGCTTCAACATCAAGGCCACCAACGGAGGAACCCTCGACTTCACCTG
CTCTGCTCAGGCCGATAAGCTTGAGGACCACAAGTGGTACTCCTGTGGCGAGAACAGCTT
CATGGACTTCTCTTTCGACAGCGACCGCAGCGGTCTGCTCCTGAAGCAGAAGGTTAGCGA
CGAGTAAGTTACCCTTGTACCTTCGATTAC-TTCGCAGATTCAGATATACTAACATATT-
CCCAGCATCACCTATGTCGCTACCGCCACTCTTCCCAACTACTGCCGCGCTGGCGGTAAC
GGCCCTAAGGACTTTGTCTGCCAGGGTGTTGC
>DX307
TTG-CCGCTGCTGCTCCTCTCGAGTCTC-GCCAGGACACCGCATCCTGCCCTGTCACCAC
TGAGGGTGACTACGTCTGGAAGATCTCCGAATTCTACGGACGCAAGCCGGAAGGAACCTA
CTACAACAGCCTCGGCTTCAACATCAAGGCCACCAACGGAGGAACCCTCGACTTCACCTG
CTCTGCTCAGGCCGATAAGCTTGAGGACCACAAGTGGTACTCCTGTGGCGAGAACAGCTT
CATGGACTTCTCTTTCGACAGCGACCGCAGCGGTCTGCTCCTGAAGCAGAAGGTTAGCGA
CGAGTAAGTTACCCTTGTACCTTCGATTAC-TTCGCAGATTCAGATATACTAACATATT-
CCCAGCATCACCTATGTCGCTACCGCCACTCTTCCCAACTACTGCCGCGCTGGCGGTAAC
GGCCCTAAGGACTTTGTCTGCCAGGGTGTTGC
>DX308
TTG-CCGCTGCTGCTCCTCTCGAGTCTC-GCCAGGACACCGCATCCTGCCCTGTCACCAC
TGAGGGTGACTACGTCTGGAAGATCTCCGAATTCTACGGACGCAAGCCGGAAGGAACCTA
CTACAACAGCCTCGGCTTCAACATCAAGGCCACCAACGGAGGAACCCTCGACTTCACCTG
CTCTGCTCAGGCCGATAAGCTTGAGGACCACAAGTGGTACTCCTGTGGCGAGAACAGCTT
CATGGACTTCTCTTTCGACAGCGACCGCAGCGGTCTGCTCCTGAAGCAGAAGGTTAGCGA
CGAGTAAGTTACCCTTGTACCTTCGATTAC-TTCGCAGATTCAGATATACTAACATATT-
CCCAGCATCACCTATGTCGCTACCGCCACTCTTCCCAACTACTGCCGCGCTGGCGGTAAC
GGCCCTAAGGACTTTGTCTGCCAGGGTGTTGC
>DX309
TTG-CCGCTGCTGCTCCTCTCGAGTCTC-GCCAGGACACCGCATCCTGCCCTGTCACCAC
TGAGGGTGACTACGTCTGGAAGATCTCCGAATTCTACGGACGCAAGCCGGAAGGAACCTA
CTACAACAGCCTCGGCTTCAACATCAAGGCCACCAACGGAGGAACCCTCGACTTCACCTG
CTCTGCTCAGGCCGATAAGCTTGAGGACCACAAGTGGTACTCCTGTGGCGAGAACAGCTT
CATGGACTTCTCTTTCGACAGCGACCGCAGCGGTCTGCTCCTGAAGCAGAAGGTTAGCGA
CGAGTAAGTTACCCTTGTACCTTCGATTAC-TTCGCAGATTCAGATATACTAACATATC-
CCCAGCATCACCTATGTCGCTACCGCCACTCTTCCCAACTACTGCCGCGCTGGCGGTAAC
GGCCCTAAGGACTTTGTCTGCCAGGGTGTTGC
>DX310
TTG-CCGCTGCTGCTCCTCTCGAGTCTC-GCCAGGACACCGCATCCTGCCCTGTCACCAC
TGAGGGTGACTACGTCTGGAAGATCTCCGAATTCTACGGACGCAAGCCGGAAGGAACCTA
CTACAACAGCCTCGGCTTCAACATCAAGGCCACCAACGGAGGAACCCTCGACTTCACCTG
CTCTGCTCAGGCCGATAAGCTTGAGGACCACAAGTGGTACTCCTGTGGCGAGAACAGCTT
CATGGACTTCTCTTTCGACAGCGACCGCAGCGGTCTGCTCCTGAAGCAGAAGGTTAGCGA
CGAGTAAGTTACCCTTGTACCTTCGATTAC-TTCGCAGATTCAGATATACTAACATATT-
CCCAGCATCACCTATGTCGCTACCGCCACTCTTCCCAACTACTGCCGCGCTGGCGGTAAC
GGCCCTAAGGACTTTGTCTGCCAGGGTGTTGC
>DX311
TTG-CCGCTGCTGCTCCTCTCGAGTCTC-GCCAGGACACCGCATCCTGCCCTGTCACCAC
TGAGGGTGACTACGTCTGGAAGATCTCCGAATTCTACGGACGCAAGCCGGAAGGAACCTA
CTACAACAGCCTCGGCTTCAACATCAAGGCCACCAACGGAGGAACCCTCGACTTCACCTG
CTCTGCTCAGGCCGATAAGCTTGAGGACCACAAGTGGTACTCCTGTGGCGAGAACAGCTT
CATGGACTTCTCTTTCGACAGCGACCGCAGCGGTCTGCTCCTGAAGCAGAAGGTTAGCGA
CGAGTAAGTTACCCTTGTACCTTCGATTAC-TTCGCAGATTCAGATATACTAACATATT-
CCCAGCATCACCTATGTCGCTACCGCCACTCTTCCCAACTACTGCCGCGCTGGCGGTAAC
GGCCCTAAGGACTTTGTCTGCCAGGGTGTTGC
>DX312
TTG-CCGCTGCTGCTCCTCTCGAGTCTC-GCCAGGACACCGCATCCTGCCCTGTCACCAC
TGAGGGTGACTACGTCTGGAAGATCTCCGAATTCTACGGACGCAAGCCGGAAGGAACCTA
CTACAACAGCCTCGGCTTCAACATCAAGGCCACCAACGGAGGAACCCTCGACTTCACCTG
CTCTGCTCAGGCCGATAAGCTTGAGGACCACAAGTGGTACTCCTGTGGCGAGAACAGCTT
CATGGACTTCTCTTTCGACAGCGACCGCAGCGGTCTGCTCCTGAAGCAGAAGGTTAGCGA
CGAGTAAGTTACCCTTGTACCTTCGATTAC-TTCGCAGATTCAGATATACTAACATATC-
CCCAGCATCACCTATGTCGCTACCGCCACTCTTCCCAACTACTGCCGCGCTGGCGGTAAC
GGCCCTAAGGACTTTGTCTGCCAGGGTGTTGC
>DX313
T-G-CCGCCGCTGCACCTCTCGAGTCTC-GCCAGGACACCGCATCCTGCCCTGTCACCAC
CGAGGGTGACTACGTCTGGAAGATTTCCGAGTTCTACGGACGCAAGCCGGAGGGAACCTA
CTACAACAGCCTCGGCTTCAACATCAAGGCTACCAACGGAGGAACACTCGACTTCACCTG
CTCTCACTCAGCCGACAAGCTTGAGGACCACACTTGGTACTCTTGCGGCGAGAACAGCTT
CATGGACTTCTCTTTCGACAGCGACCGCAACGGTCTGCTCCTGAAGCAGAAGGTTAGCGA
CGAGTAAGTTACCCTTGTACCTTCGATTAC-TTCGCAGATTCAGATATACTAACATGTT-
TCCAGCATCACCTATGTCGCTACCGCCACTCTTCCCAACTACTGCCGCGCTGGCGGTAAC
GGCCCTAAGGACTTTGTCTGCCAGGGTGTTGC
>DX40
TTG-CCGCCGCTGCACCTCTCGAGTCTC-GCCAGGACACCGCATCCTGCCCTGTCACCAC
CGAGGGTGACTACGTCTGGAAGATTTCCGAGTTCTACGGACGCAAGCCGGAGGGAACCTA
CTACAACAGCCTCGGCTTCAACATCAAGGCTACCAACGGAGGAACACTCGACTTCACCTG
CTCTCACTCAGCCGACAAGCTTGAGGACCACACTTGGTACTCTTGCGGCGAGAACAGCTT
CATGGACTTCTCTTTCGACAGCGACCGCAACGGTCTGCTCCTGAAGCAGAAGGTTAGCGA
CGAGTAAGTTACCCTTGTACCTTCGATTAC-TTCGCAGATTCAGATATACTAACATGTT-
TCCAGCATCACCTATGTCGCTACCGCCACTCTTCCCAACTACTGCCGCGCTGGCGGTAAC
GGCCCTAAGGACTTTGTCTGCCAGGGTGTTGC
>DX42
T-G-CCGCCGCTGCACCTCTCGAGTCTC-GCCAGGACACCGCATCCTGCCCTGTCACCAC
CGAGGGTGACTACGTCTGGAAGATTTCCGAGTTCTACGGACGCAAGCCGGAGGGAACCTA
CTACAACAGCCTCGGCTTCAACATCAAGGCTACCAACGGAGGAACACTCGACTTCACCTG
CTCTCACTCAGCCGACAAGCTTGAGGACCACACTTGGTACTCTTGCGGCGAGAACAGCTT
CATGGACTTCTCTTTCGACAGCGACCGCAACGGTCTGCTCCTGAAGCAGAAGGTTAGCGA
CGAGTAAGTTACCCTTGTACCTTCGATTAC-TTCGCAGATTCAGATATACTAACATGTT-
TCCAGCATCACCTATGTCGCTACCGCCACTCTTCCCAACTACTGCCGCGCTGGCGGTAAC
GGCCCTAAGGACTTTGTCTGCCAGGGTGTTGC
>DX43
TTG-CCGCTGCTGCTCCTCTCGAGTCTC-GCCAGGACACCGCATCCTGCCCTGTCACCAC
TGAGGGTGACTACGTCTGGAAGATCTCCGAATTCTACGGACGCAAGCCGGAAGGAACCTA
CTACAACAGCCTCGGCTTCAACATCAAGGCCACCAACGGAGGAACCCTCGACTTCACCTG
CTCTGCTCAGGCCGATAAGCTTGAGGACCACAAGTGGTACTCCTGTGGCGAGAACAGCTT
CATGGACTTCTCTTTCGACAGCGACCGCAGCGGTCTGCTCCTGAAGCAGAAGGTTAGCGA
CGAGTAAGTTACCCTTGTACCTTCGATTAC-TTCGCAGATTCAGATATACTAACATATC-
CCCAGCATCACCTATGTCGCTACCGCCACTCTTCCCAACTACTGCCGCGCTGGCGGTAAC
GGCCCTAAGGACTTTGTCTGCCAGGGTGTTGC
>DX5
TTG-CCGCCGCTGCACCTCTCGAGTCTC-GCCAGGACACCGCATCCTGCCCTGTCACCAC
CGAGGGTGACTACGTCTGGAAGATTTCCGAGTTCTACGGACGCAAGCCGGAGGGAACCTA
CTACAACAGCCTCGGCTTCAACATCAAGGCTACCAACGGAGGAACACTCGACTTCACCTG
CTCTCACTCAGCCGACAAGCTTGAGGACCACACTTGGTACTCTTGCGGCGAGAACAGCTT
CATGGACTTCTCTTTCGACAGCGACCGCAACGGTCTGCTCCTGAAGCAGAAGGTTAGCGA
CGAGTAAGTTACCCTTGTACCTTCGATTAC-TTCGCAGATTCAGATATACTAACATGTT-
TCCAGCATCACCTATGTCGCTACCGCCACTCTTCCCAACTACTGCCGCGCTGGCGGTAAC
GGCCCTAAGGACTTTGTCTGCCAGGGTGTTGC
>DX54
TTG-CCGCCGCTGCACCTCTCGAGTCTC-GCCAGGACACCGCATCCTGCCCTGTCACCAC
CGAGGGTGACTACGTCTGGAAGATTTCCGAGTTCTACGGACGCAAGCCGGAGGGAACCTA
CTACAACAGCCTCGGCTTCAACATCAAGGCTACCAACGGAGGAACACTCGACTTCACCTG
CTCTCACTCAGCCGACAAGCTTGAGGACCACACTTGGTACTCTTGCGGCGAGAACAGCTT
CATGGACTTCTCTTTCGACAGCGACCGCAACGGTCTGCTCCTGAAGCAGAAGGTTAGCGA
CGAGTAAGTTACCCTTGTACCTTCGATTAC-TTCGCAGATTCAGATATACTAACATGTT-
TCCAGCATCACCTATGTCGCTACCGCCACTCTTCCCAACTACTGCCGCGCTGGCGGTAAC
GGCCCTAAGGACTTTGTCTGCCAGGGTGTTGC
>DX71
TTG-CCGCTGCTGCTCCTCTCGAGTCTC-GCCAGGACACCGCATCCTGCCCTGTCACCAC
TGAGGGTGACTACGTCTGGAAGATCTCCGAATTCTACGGACGCAAGCCGGAAGGAACCTA
CTACAACAGCCTCGGCTTCAACATCAAGGCCACCAACGGAGGAACCCTCGACTTCACCTG
CTCTGCTCAGGCCGATAAGCTTGAGGACCACAAGTGGTACTCCTGTGGCGAGAACAGCTT
CATGGACTTCTCTTTCGACAGCGACCGCAGCGGTCTGCTCCTGAAGCAGAAGGTTAGCGA
CGAGTAAGTTACCCTTGTACCTTCGATTAC-TTCGCAGATTCAGATATACTAACATATC-
CCCAGCATCACCTATGTCGCTACCGCCACTCTTCCCAACTACTGCCGCGCTGGCGGTAAC
GGCCCTAAGGACTTTGTCTGCCAGGGTGTTGC
>DX79
TTG-CCGCCGCTGCACCTCTCGAGTCTC-GCCAGGACACCGCATCCTGCCCTGTCACCAC
CGAGGGTGACTACGTCTGGAAGATTTCCGAGTTCTACGGACGCAAGCCGGAGGGAACCTA
CTACAACAGCCTCGGCTTCAACATCAAGGCTACCAACGGAGGAACACTCGACTTCACCTG
CTCTCACTCAGCCGACAAGCTTGAGGACCACACTTGGTACTCTTGCGGCGAGAACAGCTT
CATGGACTTCTCTTTCGACAGCGACCGCAACGGTCTGCTCCTGAAGCAGAAGGTTAGCGA
CGAGTAAGTTACCCTTGTACCTTCGATTAC-TTCGCAGATTCAGATATACTAACATGTT-
TCCAGCATCACCTATGTCGCTACCGCCACTCTTCCCAACTACTGCCGCGCTGGCGGTAAC
GGCCCTAAGGACTTTGTCTGCCAGGGTGTTGC
>DX83
TTG-CCGCCGCTGCTCCTCTCGAGTCTC-GCCAGGACACCGCATCCTGCCCTGTCACTAC
CGAGGGTGACTATGTCTGGAAGATCTCCGAGTTCTACGGACGCAAGCCGGAGGGAACCTA
CTACAACAGCCTCGGCTTCAACATCAAGGCTACCAACGGAGGAACACTCGACTTCACCTG
TTCTCACTCAGCCGACAAGCTTGAGGACCACACTTGGTACTCTTGCGGCGAGAACAGCTT
CATGGACTTCTCTTTCGACAGCGACCGCAGCGGTCTGCTCCTGAAGCAGAAGGTTAGCGA
CGAGTAAGTTACCCTTGTACCTTCGATTAC-TTCGCAGATTCAGATATACTAACACATT-
CCCAGCATCACCTACGTCGCTACCGCCACTCTTCCCAACTACTGCCGCGCTGGCGGTAAC
GGCCCTAAGGACTTTGTCTGCCAGGGTGTTGC
>DX84
TTG-CCGCCGCTGCACCTCTCGAGTCTC-GCCAGGACACCGCATCCTGCCCTGTCACCAC
CGAGGGTGACTACGTCTGGAAGATTTCCGAGTTCTACGGACGCAAGCCGGAGGGAACCTA
CTACAACAGCCTCGGCTTCAACATCAAGGCTACCAACGGAGGAACACTCGACTTCACCTG
CTCTCACTCAGCCGACAAGCTTGAGGACCACACTTGGTACTCTTGCGGCGAGAACAGCTT
CATGGACTTCTCTTTCGACAGCGACCGCAACGGTCTGCTCCTGAAGCAGAAGGTTAGCGA
CGAGTAAGTTACCCTTGTACCTTCGATTAC-TTCGCAGATTCAGATATACTAACATGTT-
TCCAGCATCACCTATGTCGCTACCGCCACTCTTCCCAACTACTGCCGCGCTGGCGGTAAC
GGCCCTAAGGACTTTGTCTGCCAGGGTGTTGC
>DX93
TTG-CCGCCGCTGCTCCTCTCGAGTCTC-GCCAGGACACCGCATCCTGCCCTGTCACTAC
CGAGGGTGACTATGTCTGGAAGATCTCCGAGTTCTACGGACGCAAGCCGGAGGGAACCTA
CTACAACAGCCTCGGCTTCAACATCAAGGCTACCAACGGAGGAACACTCGACTTCACCTG
CTCTCACTCAGCCGACAAGCTAGAGGACCACACTTGGTACTCTTGCGGCGAGAACAGCTT
CATGGACTTCTCTTTCGACAGCGACCGCAGCGGTCTGCTCCTGAAGCAGAAGGTTAGCGA
CGAGTAAGTTACCCTTGTACCTTCGATTAC-TTCGCAGATTCAGATATACTAACATATT-
CCCAGCATCACCTACGTCGCTACCGCCACTCTTCCCAACTACTGCCGCGCTGGCGGTAAC
GGCCCTAAGGACTTTGTCTGCCAGGGTGTTGC
>DX95
TTG-CCGCCGCTGCACCTCTCGAGTCTC-GCCAGGACACCGCATCCTGCCCTGTCACCAC
CGAGGGTGACTACGTCTGGAAGATTTCCGAGTTCTACGGACGCAAGCCGGAGGGAACCTA
CTACAACAGCCTCGGCTTCAACATCAAGGCTACCAACGGAGGAACACTCGACTTCACCTG
CTCTCACTCAGCCGACAAGCTTGAGGACCACACTTGGTACTCTTGCGGCGAGAACAGCTT
CATGGACTTCTCTTTCGACAGCGACCGCAACGGTCTGCTCCTGAAGCAGAAGGTTAGCGA
CGAGTAAGTTACCCTTGTACCTTCGATTAC-TTCGCAGATTCAGATATACTAACATGTT-
TCCAGCATCACCTATGTCGCTACCGCCACTCTTCCCAACTACTGCCGCGCTGGCGGTAAC
GGCCCTAAGGACTTTGTCTGCCAGGGTGTTGC
>DY41
TTG-CCGCCGCTGCACCTCTCGAGTCTC-GCCAGGACACCGCATCCTGCCCTGTCACCAC
CGAGGGTGACTACGTCTGGAAGATTTCCGAGTTCTACGGACGCAAGCCGGAGGGAACCTA
CTACAACAGCCTCGGCTTCAACATCAAGGCTACCAACGGAGGAACACTCGACTTCACCTG
CTCTCACTCAGCCGACAAGCTTGAGGACCACACTTGGTACTCTTGCGGCGAGAACAGCTT
CATGGACTTCTCTTTCGACAGCGACCGCAACGGTCTGCTCCTGAAGCAGAAGGTTAGCGA
CGAGTAAGTTACCCTTGTACCTTCGATTAC-TTCGCAGATTCAGATATACTAACATGTT-
TCCAGCATCACCTATGTCGCTACCGCCACTCTTCCCAACTACTGCCGCGCTGGCGGTAAC
GGCCCTAAGGACTTTGTCTGCCAGGGTGTTGC
>G128
TTG-CCGCCGCTGCACCTCTCGAGTCTC-GCCAGGACACCGCATCCTGCCCTGTCACCAC
CGAGGGTGACTACGTCTGGAAGATTTCCGAGTTCTACGGACGCAAGCCGGAGGGAACCTA
CTACAACAGCCTCGGCTTCAACATCAAGGCTACCAACGGAGGAACACTCGACTTCACCTG
CTCTCACTCAGCCGACAAGCTTGAGGACCACACTTGGTACTCTTGCGGCGAGAACAGCTT
CATGGACTTCTCTTTCGACAGCGACCGCAACGGTCTGCTCCTGAAGCAGAAGGTTAGCGA
CGAGTAAGTTACCCTTGTACCTTCGATTAC-TTCGCAGATTCAGATATACTAACATGTT-
TCCAGCATCACCTATGTCGCTACCGCCACTCTTCCCAACTACTGCCGCGCTGGCGGTAAC
GGCCCTAAGGACTTTGTCTGCCAGGGTGTTGC
>G148
TTG-CCGCCGCTGCACCTCTCGAGTCTC-GCCAGGACACCGCATCCTGCCCTGTCACCAC
CGAGGGTGACTACGTCTGGAAGATTTCCGAGTTCTACGGACGCAAGCCGGAGGGAACCTA
CTACAACAGCCTCGGCTTCAACATCAAGGCTACCAACGGAGGAACACTCGACTTCACCTG
CTCTCACTCAGCCGACAAGCTTGAGGACCACACTTGGTACTCTTGCGGCGAGAACAGCTT
CATGGACTTCTCTTTCGACAGCGACCGCAACGGTCTGCTCCTGAAGCAGAAGGTTAGCGA
CGAGTAAGTTACCCTTGTACCTTCGATTAC-TTCGCAGATTCAGATATACTAACATGTT-
TCCAGCATCACCTATGTCGCTACCGCCACTCTTCCCAACTACTGCCGCGCTGGCGGTAAC
GGCCCTAAGGACTTTGTCTGCCAGGGTGTTGC
>G149
TTG-CCGCCGCTGCACCTCTCGAGTCTC-GCCAGGACACCGCATCCTGCCCTGTCACCAC
CGAGGGTGACTACGTCTGGAAGATTTCCGAGTTCTACGGACGCAAGCCGGAGGGAACCTA
CTACAACAGCCTCGGCTTCAACATCAAGGCTACCAACGGAGGAACACTCGACTTCACCTG
CTCTCACTCAGCCGACAAGCTTGAGGACCACACTTGGTACTCTTGCGGCGAGAACAGCTT
CATGGACTTCTCTTTCGACAGCGACCGCAACGGTCTGCTCCTGAAGCAGAAGGTTAGCGA
CGAGTAAGTTACCCTTGTACCTTCGATTAC-TTCGCAGATTCAGATATACTAACATGTT-
TCCAGCATCACCTATGTCGCTACCGCCACTCTTCCCAACTACTGCCGCGCTGGCGGTAAC
GGCCCTAAGGACTTTGTCTGCCAGGGTGTTGC
>G1780
TTG-CCGCTGCTGCTCCTCTCGAGTCTC-GCCAGGACACCGCATCCTGCCCTGTCACCAC
TGAGGGTGACTACGTCTGGAAGATCTCCGAATTCTACGGACGCAAGCCGGAAGGAACCTA
CTACAACAGCCTCGGCTTCAACATCAAGGCCACCAACGGAGGAACCCTCGACTTCACCTG
CTCTGCTCAGGCCGATAAGCTTGAGGACCACAAGTGGTACTCCTGTGGCGAGAACAGCTT
CATGGACTTCTCTTTCGACAGCGACCGCAGCGGTCTGCTCCTGAAGCAGAAGGTTAGCGA
CGAGTAAGTTACCCTTGTACCTTCGATTAC-TTCGCAGATTCAGATATACTAACATATT-
CCCAGCATCACCTATGTCGCTACCGCCACTCTTCCCAACTACTGCCGCGCTGGCGGTAAC
GGCCCTAAGGACTTTGTCTGCCAGGGTGTTGC
>G199
TTG-CCGCTGCTGCTCCTCTCGAGTCTC-GCCAGGACACCGCATCCTGCCCTGTCACCAC
TGAGGGTGACTACGTCTGGAAGATCTCCGAATTCTACGGACGCAAGCCGGAAGGAACCTA
CTACAACAGCCTCGGCTTCAACATCAAGGCCACCAACGGAGGAACCCTCGACTTCACCTG
CTCTGCTCAGGCCGATAAGCTTGAGGACCACAAGTGGTACTCCTGTGGCGAGAACAGCTT
CATGGACTTCTCTTTCGACAGCGACCGCAGCGGTCTGCTCCTGAAGCAGAAGGTTAGCGA
CGAGTAAGTTACCCTTGTACCTTCGATTAC-TTCGCAGATTCAGATATACTAACATATC-
CCCAGCATCACCTATGTCGCTACCGCCACTCTTCCCAACTACTGCCGCGCTGGCGGTAAC
GGCCCTAAGGACTTTGTCTGCCAGGGTGTTGC
>G43
TTG--CGCCGCTGCACCTCTCGAGTCTC-GCCAGGACACCGCATCCTGCCCTGTCACCAC
CGAGGGTGACTACGTCTGGAAGATTTCCGAGTTCTACGGACGCAAGCCGGAGGGAACCTA
CTACAACAGCCTCGGCTTCAACATCAAGGCTACCAACGGAGGAACACTCGACTTCACCTG
CTCTCACTCAGCCGACAAGCTTGAGGACCACACTTGGTACTCTTGCGGCGAGAACAGCTT
CATGGACTTCTCTTTCGACAGCGACCGCAACGGTCTGCTCCTGAAGCAGAAGGTTAGCGA
CGAGTAAGTTACCCTTGTACCTTCGATTAC-TTCGCAGATTCAGATATACTAACATGTT-
TCCAGCATCACCTATGTCGCTACCGCCACTCTTCCCAACTACTGCCGCGCTGGCGGTAAC
GGCCCTAAGGACTTTGTCTGCCAGGGTGTTGC
>G456
TTG-CCGCCGCTGCTCCTCTCGAGTCTC-GCCAGGACACCGCATCCTGCCCTGTCACTAC
CGAGGGTGACTATGTCTGGAAGATCTCCGAGTTCTACGGACGCAAGCCGGAGGGAACCTA
CTACAACAGCCTCGGCTTCAACATCAAGGCTACCAACGGAGGAACACTCGACTTCACCTG
CTCTCACTCAGCCGACAAGCTTGAGGACCACACTTGGTACTCTTGCGGCGAGAACAGCTT
CATGGACTTCTCTTTCGACAGCGACCGCAGCGGTCTGCTCCTGAGGCAGAAGGTTAGCGA
CGAGTAAGTTACCCTTGTACCTTCGATTAC-TTCGCAGATTCAGATATACTAACATATT-
CCCAGCATCACCTACGTTGCTACCGCCACTCTTCCCAACTACTGCCGCGCTGGCGGTAAC
GGCCCTAAGGACTTTGTCTGCCAGGGTGTTGC
>G526
TTG-CCGCTGCTGCTCCTCTCGAGTCTC-GCCAGGACACCGCATCCTGCCCTGTCACCAC
TGAGGGTGACTACGTCTGGAAGATCTCCGAATTCTACGGACGCAAGCCGGAAGGAACCTA
CTACAACAGCCTCGGCTTCAACATCAAGGCCACCAACGGAGGAACCCTCGACTTCACCTG
CTCTGCTCAGGCCGATAAGCTTGAGGACCACAAGTGGTACTCCTGTGGCGAGAACAGCTT
CATGGACTTCTCTTTCGACAGCGACCGCAGCGGTCTGCTCCTGAAGCAGAAGGTTAGCGA
CGAGTAAGTTACCCTTGTACCTTCGATTAC-TTCGCAGATTCAGATATACTAACATATT-
CCCAGCATCACCTATGTCGCTACCGCCACTCTTCCCAACTACTGCCGCGCTGGCGGTAAC
GGCCCTAAGGACTTTGTCTGCCAGGGTGTTGC
>G530
TTG-CCGCCGCTGCACCTCTCGAGTCTC-GCCAGGACACCGCATCCTGCCCTGTCACCAC
CGAGGGTGACTACGTCTGGAAGATTTCCGAGTTCTACGGACGCAAGCCGGAGGGAACCTA
CTACAACAGCCTCGGCTTCAACATCAAGGCTACCAACGGAGGAACACTCGACTTCACCTG
CTCTCACTCAGCCGACAAGCTTGAGGACCACACTTGGTACTCTTGCGGCGAGAACAGCTT
CATGGACTTCTCTTTCGACAGCGACCGCAACGGTCTGCTCCTGAAGCAGAAGGTTAGCGA
CGAGTAAGTTACCCTTGTACCTTCGATTAC-TTCGCAGATTCAGATATACTAACATGTT-
TCCAGCATCACCTATGTCGCTACCGCCACTCTTCCCAACTACTGCCGCGCTGGCGGTAAC
GGCCCTAAGGACTTTGTCTGCCAGGGTGTTGC
>G531
TTG-CCGCCGCTGCACCTCTCGAGTCTC-GCCAGGACACCGCATCCTGCCCTGTCACCAC
CGAGGGTGACTACGTCTGGAAGATTTCCGAGTTCTACGGACGCAAGCCGGAGGGAACCTA
CTACAACAGCCTCGGCTTCAACATCAAGGCTACCAACGGAGGAACACTCGACTTCACCTG
CTCTCACTCAGCCGACAAGCTTGAGGACCACACTTGGTACTCTTGCGGCGAGAACAGCTT
CATGGACTTCTCTTTCGACAGCGACCGCAACGGTCTGCTCCTGAAGCAGAAGGTTAGCGA
CGAGTAAGTTACCCTTGTACCTTCGATTAC-TTCGCAGATTCAGATATACTAACATGTT-
TCCAGCATCACCTATGTCGCTACCGCCACTCTTCCCAACTACTGCCGCGCTGGCGGTAAC
GGCCCTAAGGACTTTGTCTGCCAGGGTGTTGC
>G54
TTG-CCGCCGCTGCACCTCTCGAGTCTC-GCCAGGACACCGCATCCTGCCCTGTCACCAC
CGAGGGTGACTACGTCTGGAAGATTTCCGAGTTCTACGGACGCAAGCCGGAGGGAACCTA
CTACAACAGCCTCGGCTTCAACATCAAGGCTACCAACGGAGGAACACTCGACTTCACCTG
CTCTCACTCAGCCGACAAGCTTGAGGACCACACTTGGTACTCTTGCGGCGAGAACAGCTT
CATGGACTTCTCTTTCGACAGCGACCGCAACGGTCTGCTCCTGAAGCAGAAGGTTAGCGA
CGAGTAAGTTACCCTTGTACCTTCGATTAC-TTCGCAGATTCAGATATACTAACATGTT-
TCCAGCATCACCTATGTCGCTACCGCCACTCTTCCCAACTACTGCCGCGCTGGCGGTAAC
GGCCCTAAGGACTTTGTCTGCCAGGGTGTTGC
>G554
TTG-CCGCCGCTGCTCCTCTCGAGTCTC-GCCAGGACACCGCATCCTGCCCTGTCACTAC
CGAGGGTGACTATGTCTGGAAGATCTCCGAGTTCTACGGACGCAAGCCGGAGGGAACCTA
CTACAACAGCCTCGGCTTCAACATCAAGGCTACCAACGGAGGAACACTCGACTTCACCTG
TTCTCACTCAGCCGACAAGCTTGAGGACCACACTTGGTACTCTTGCGGCGAGAACAGCTT
CATGGACTTCTCTTTCGACAGCGACCGCAGCGGTCTGCTCCTGAAGCAGAAGGTTAGCGA
CGAGTAAGTTACCCTTGTACCTTCGATTAC-TTCGCAGATTCAGATATACTAACACATT-
CCCAGCATCACCTACGTCGCTACCGCCACTCTTCCCAACTACTGCCGCGCTGGCGGTAAC
GGCCCTAAGGACTTTGTCTGCCAGGGTGTTGC
>G574
TTG-CCGCCGCTGCACCTCTCGAGTCTC-GCCAGGACACCGCATCCTGCCCTGTCACCAC
CGAGGGTGACTACGTCTGGAAGATTTCCGAGTTCTACGGACGCAAGCCGGAGGGAACCTA
CTACAACAGCCTCGGCTTCAACATCAAGGCTACCAACGGAGGAACACTCGACTTCACCTG
CTCTCACTCAGCCGACAAGCTTGAGGACCACACTTGGTACTCTTGCGGCGAGAACAGCTT
CATGGACTTCTCTTTCGACAGCGACCGCAACGGTCTGCTCCTGAAGCAGAAGGTTAGCGA
CGAGTAAGTTACCCTTGTACCTTCGATTAC-TTCGCAGATTCAGATATACTAACATGTT-
TCCAGCATCACCTATGTCGCTACCGCCACTCTTCCCAACTACTGCCGCGCTGGCGGTAAC
GGCCCTAAGGACTTTGTCTGCCAGGGTGTTGC
>G717
TTG-CCGCTGCTGCTCCTCTCGAGTCTC-GCCAGGACACCGCATCCTGCCCTGTCACCAC
TGAGGGTGACTACGTCTGGAAGATCTCCGAATTCTACGGACGCAAGCCGGAAGGAACCTA
CTACAACAGCCTCGGCTTCAACATCAAGGCCACCAACGGAGGAACCCTCGACTTCACCTG
CTCTGCTCAGGCCGATAAGCTTGAGGACCACAAGTGGTACTCCTGTGGCGAGAACAGCTT
CATGGACTTCTCTTTCGACAGCGACCGCAGCGGTCTGCTCCTGAAGCAGAAGGTTAGCGA
CGAGTAAGTTACCCTTGTACCTTCGATTAC-TTCGCAGATTCAGATATACTAACATATT-
CCCAGCATCACCTATGTCGCTACCGCCACTCTTCCCAACTACTGCCGCGCTGGCGGTAAC
GGCCCTAAGGACTTTGTCTGCCAGGGTGTTGC
>K273
TTG-CCGCCGCTGCACCTCTCGAGTCTC-GCCAGGACACCGCATCCTGCCCTGTCACCAC
CGAGGGTGACTACGTCTGGAAGATTTCCGAGTTCTACGGACGCAAGCCGGAGGGAACCTA
CTACAACAGCCTCGGCTTCAACATCAAGGCTACCAACGGAGGAACACTCGACTTCACCTG
CTCTCACTCAGCCGACAAGCTTGAGGACCACACTTGGTACTCTTGCGGCGAGAACAGCTT
CATGGACTTCTCTTTCGACAGCGACCGCAACGGTCTGCTCCTGAAGCAGAAGGTTAGCGA
CGAGTAAGTTACCCTTGTACCTTCGATTAC-TTCGCAGATTCAGATATACTAACATGTT-
TCCAGCATCACCTATGTCGCTACCGCCACTCTTCCCAACTACTGCCGCGCTGGCGGTAAC
GGCCCTAAGGACTTTGTCTGCCAGGGTGTTGC
>W113
TTG-CCGCCGCTGCACCTCTCGAGTCTCCGCCAGGACACCGCATCCTGCCCTGTCACCAC
CGAGGGTGACTACGTCTGGAAGATTTCCGAGTTCTACGGACGCAAGCCGGAGGGAACCTA
CTACAACAGCCTCGGCTTCAACATCAAGGCTACCAACGGAGGAACACTCGACTTCACCTG
CTCTCACTCAGCCGACAAGCTTGAGGACCACACTTGGTACTCTTGCGGCGAGAACAGCTT
CATGGACTTCTCTTTCGACAGCGACCGCAACGGTCTGCTCCTGAAGCAGAAGGTTAGCGA
CGAGTAAGTTACCCTTGTACCTTCGATTAC-TTCGCAGATTCAGATATACTAACATGTT-
TCCAGCATCACCTATGTCGCTACCGCCACTCTTCCCAACTACTGCCGCGCTGGCGGTAAC
GGCCCTAAGGACTTTGTCTGCCAGGGTGTTGC
>W201
TTG-CCGCCGCTGCACCTCTCGAGTCTC-GCCAGGACACCGCATCCTGCCCTGTCACCAC
CGAGGGTGACTACGTCTGGAAGATTTCCGAGTTCTACGGACGCAAGCCGGAGGGAACCTA
CTACAACAGCCTCGGCTTCAACATCAAGGCTACCAACGGAGGAACACTCGACTTCACCTG
CTCTCACTCAGCCGACAAGCTTGAGGACCACACTTGGTACTCTTGCGGCGAGAACAGCTT
CATGGACTTCTCTTTCGACAGCGACCGCAACGGTCTGCTCCTGAAGCAGAAGGTTAGCGA
CGAGTAAGTTACCCTTGTACCTTCGATTAC-TTCGCAGATTCAGATATACTAACATGTT-
TCCAGCATCACCTATGTCGCTACCGCCACTCTTCCCAACTACTGCCGCGCTGGCGGTAAC
GGCCCTAAGGACTTTGTCTGCCAGGGTGTTGC
>W210
TTG-CCGCCGCTGCACCTCTCGAGTCTC-GCCAGGACACCGCATCCTGCCCTGTCACCAC
CGAGGGTGACTACGTCTGGAAGATTTCCGAGTTCTACGGACGCAAGCCGGAGGGAACCTA
CTACAACAGCCTCGGCTTCAACATCAAGGCTACCAACGGAGGAACACTCGACTTCACCTG
CTCTCACTCAGCCGACAAGCTTGAGGACCACACTTGGTACTCTTGCGGCGAGAACAGCTT
CATGGACTTCTCTTTCGACAGCGACCGCAACGGTCTGCTCCTGAAGCAGAAGGTTAGCGA
CGAGTAAGTTACCCTTGTACCTTCGATTAC-TTCGCAGATTCAGATATACTAACATGTT-
TCCAGCATCACCTATGTCGCTACCGCCACTCTTCCCAACTACTGCCGCGCTGGCGGTAAC
GGCCCTAAGGACTTTGTCTGCCAGGGTGTTGC
>W22
TTG-CCGCCGCTGCTCCTCTCGAGTCTC-GCCAGGACACCGCATCCTGCCCTGTCACTAC
CGAGGGTGACTATGTCTGGAAGATCTCCGAGTTCTACGGACGCAAGCCGGAGGGAACCTA
CTACAACAGCCTCGGCTTCAACATCAAGGCTACCAACGGAGGAACACTCGACTTCACCTG
TTCTCACTCAGCCGACAAGCTTGAGGACCACACTTGGTACTCTTGCGGCGAGAACAGCTT
CATGGACTTCTCTTTCGACAGCGACCGCAGCGGTCTGCTCCTGAAGCAGAAGGTTAGCGA
CGAGTAAGTTACCCTTGTACCTTCGATTAC-TTCGCAGATTCAGATATACTAACACATT-
CCCAGCATCACCTACGTCGCTACCGCCACTCTTCCCAACTACTGCCGCGCTGGCGGTAAC
GGCCCTAAGGACTTTGTCTGCCAGGGTGTTGC
>W231
TTG-CCGCCGCTGCTCCTCTCGAGTCTC-GCCAGGACACCGCATCCTGCCCTGTCACTAC
CGAGGGTGACTATGTCTGGAAGATCTCCGAGTTCTACGGACGCAAGCCGGAGGGAACCTA
CTACAACAGCCTCGGCTTCAACATCAAGGCTACCAACGGAGGAACACTCGACTTCACCTG
TTCTCACTCAGCCGACAAGCTTGAGGACCACACTTGGTACTCTTGCGGCGAGAACAGCTT
CATGGACTTCTCTTTCGACAGCGACCGCAGCGGTCTGCTCCTGAAGCAGAAGGTTAGCGA
CGAGTAAGTTACCCTTGTACCTTCGATTAC-TTCGCAGATTCAGATATACTAACACATT-
CCCAGCATCACCTACGTCGCTACCGCCACTCTTCCCAACTACTGCCGCGCTGGCGGTAAC
GGCCCTAAGGACTTTGTCTGCCAGGGTGTTGC
>W243
T-G-CCGCCGCTGCACCTCTCGAGTCTC-GCCAGGACACCGCATCCTGCCCTGTCACCAC
CGAGGGTGACTACGTCTGGAAGATTTCCGAGTTCTACGGACGCAAGCCGGAGGGAACCTA
CTACAACAGCCTCGGCTTCAACATCAAGGCTACCAACGGAGGAACACTCGACTTCACCTG
CTCTCACTCAGCCGACAAGCTTGAGGACCACACTTGGTACTCTTGCGGCGAGAACAGCTT
CATGGACTTCTCTTTCGACAGCGACCGCAACGGTCTGCTCCTGAAGCAGAAGGTTAGCGA
CGAGTAAGTTACCCTTGTACCTTCGATTAC-TTCGCAGATTCAGATATACTAACATGTT-
TCCAGCATCACCTATGTCGCTACCGCCACTCTTCCCAACTACTGCCGCGCTGGCGGTAAC
GGCCCTAAGGACTTTGTCTGCCAGGGTGTTGC
>W277
TTG-CCGCCGCTGCTCCTCTCGAGTCTC-GCCAGGACACCGCATCCTGCCCTGTCACTAC
CGAGGGTGACTATGTCTGGAAGATCTCCGAGTTCTACGGACGCAAGCCGGAGGGAACCTA
CTACAACAGCCTCGGCTTCAACATCAAGGCTACCAACGGAGGAACACTCGACTTCACCTG
CTCTCACTCAGCCGACAAGCTTGAGGACCACACTTGGTACTCTTGCGGCGAGAACAGCTT
CATGGACTTCTCTTTCGACAGCGACCGCAGCGGTCTGCTCCTGAGGCAGAAGGTTAGCGA
CGAGTAAGTTACCCTTGTACCTTCGATTAC-TTCGCAGATTCAGATATACTAACATATT-
CCCAGCATCACCTACGTCGCTACCGCCACTCTTCCCAACTACTGCCGCGCTGGCGGTAAC
GGCCCTAAGGACTTTGTCTGCCAGGGTGTTGC
>W283
TTG-CCGCCGCTGCACCTCTCGAGTCTC-GCCAGGACACCGCATCCTGCCCTGTCACCAC
CGAGGGTGACTACGTCTGGAAGATTTCCGAGTTCTACGGACGCAAGCCGGAGGGAACCTA
CTACAACAGCCTCGGCTTCAACATCAAGGCTACCAACGGAGGAACACTCGACTTCACCTG
CTCTCACTCAGCCGACAAGCTTGAGGACCACACTTGGTACTCTTGCGGCGAGAACAGCTT
CATGGACTTCTCTTTCGACAGCGACCGCAACGGTCTGCTCCTGAAGCAGAAGGTTAGCGA
CGAGTAAGTTACCCTTGTACCTTCGATTAC-TTCGCAGATTCAGATATACTAACATGTT-
TCCAGCATCACCTATGTCGCTACCGCCACTCTTCCCAACTACTGCCGCGCTGGCGGTAAC
GGCCCTAAGGACTTTGTCTGCCAGGGTGTTGC
>W344
TTG-CCGCCGCTGCACCTCTCGAGTCTC-GCCAGGACACCGCATCCTGCCCTGTCACCAC
CGAGGGTGACTACGTCTGGAAGATTTCCGAGTTCTACGGACGCAAGCCGGAGGGAACCTA
CTACAACAGCCTCGGCTTCAACATCAAGGCTACCAACGGAGGAACACTCGACTTCACCTG
CTCTCACTCAGCCGACAAGCTTGAGGACCACACTTGGTACTCTTGCGGCGAGAACAGCTT
CATGGACTTCTCTTTCGACAGCGACCGCAACGGTCTGCTCCTGAAGCAGAAGGTTAGCGA
CGAGTAAGTTACCCTTGTACCTTCGATTAC-TTCGCAGATTCAGATATACTAACATGTT-
TCCAGCATCACCTATGTCGCTACCGCCACTCTTCCCAACTACTGCCGCGCTGGCGGTAAC
GGCCCTAAGGACTTTGTCTGCCAGGGTGTTGC
>W349
TTG-CCGCCGCTGCTCCTCTCGAGTCTC-GCCAGGACACCGCATCCTGCCCTGTCACTAC
CGAGGGTGACTATGTCTGGAAGATCTCCGAGTTCTACGGACGCAAGCCGGAGGGAACCTA
CTACAACAGCCTCGGCTTCAACATCAAGGCTACCAACGGAGGAACACTCGACTTCACCTG
CTCTCACTCAGCCGACAAGCTAGAGGACCACACTTGGTACTCTTGCGGCGAGAACAGCTT
CATGGACTTCTCTTTCGACAGCGACCGCAGCGGTCTGCTCCTGAAGCAGAAGGTTAGCGA
CGAGTAAGTTACCCTTGTACCTTCGATTAC-TTCGCAGATTCAGATATACTAACATATT-
CCCAGCATCACCTACGTCGCTACCGCCACTCTTCCCAACTACTGCCGCGCTGGCGGTAAC
GGCCCTAAGGACTTTGTCTGCCAGGGTGTTGC
>W382
TTG-CCGCCGCTGCACCTCTCGAGTCTC-GCCAGGACACCGCATCCTGCCCTGTCACCAC
CGAGGGTGACTACGTCTGGAAGATTTCCGAGTTCTACGGACGCAAGCCGGAGGGAACCTA
CTACAACAGCCTCGGCTTCAACATCAAGGCTACCAACGGAGGAACACTCGACTTCACCTG
CTCTCACTCAGCCGACAAGCTTGAGGACCACACTTGGTACTCTTGCGGCGAGAACAGCTT
CATGGACTTCTCTTTCGACAGCGACCGCAACGGTCTGCTCCTGAAGCAGAAGGTTAGCGA
CGAGTAAGTTACCCTTGTACCTTCGATTAC-TTCGCAGATTCAGATATACTAACATGTT-
TCCAGCATCACCTATGTCGCTACCGCCACTCTTCCCAACTACTGCCGCGCTGGCGGTAAC
GGCCCTAAGGACTTTGTCTGCCAGGGTGTTGC
>W385
TTG-CCGCCGCTGCACCTCTCGAGTCTC-GCCAGGACACCGCATCCTGCCCTGTCACCAC
CGAGGGTGACTACGTCTGGAAGATTTCCGAGTTCTACGGACGCAAGCCGGAGGGAACCTA
CTACAACAGCCTCGGCTTCAACATCAAGGCTACCAACGGAGGAACACTCGACTTCACCTG
CTCTCACTCAGCCGACAAGCTTGAGGACCACACTTGGTACTCTTGCGGCGAGAACAGCTT
CATGGACTTCTCTTTCGACAGCGACCGCAACGGTCTGCTCCTGAAGCAGAAGGTTAGCGA
CGAGTAAGTTACCCTTGTACCTTCGATTAC-TTCGCAGATTCAGATATACTAACATGTT-
TCCAGCATCACCTATGTCGCTACCGCCACTCTTCCCAACTACTGCCGCGCTGGCGGTAAC
GGCCCTAAGGACTTTGTCTGCCAGGGTGTTGC
>W386
TTG-CCGCCGCTGCACCTCTCGAGTCTC-GCCAGGACACCGCATCCTGCCCTGTCACCAC
CGAGGGTGACTACGTCTGGAAGATTTCCGAGTTCTACGGACGCAAGCCGGAGGGAACCTA
CTACAACAGCCTCGGCTTCAACATCAAGGCTACCAACGGAGGAACACTCGACTTCACCTG
CTCTCACTCAGCCGACAAGCTTGAGGACCACACTTGGTACTCTTGCGGCGAGAACAGCTT
CATGGACTTCTCTTTCGACAGCGACCGCAACGGTCTGCTCCTGAAGCAGAAGGTTAGCGA
CGAGTAAGTTACCCTTGTACCTTCGATTAC-TTCGCAGATTCAGATATACTAACATGTT-
TCCAGCATCACCTATGTCGCTACCGCCACTCTTCCCAACTACTGCCGCGCTGGCGGTAAC
GGCCCTAAGGACTTTGTCTGCCAGGGTGTTGC
>W412
T-G-CCGCCGCTGCACCTCTCGAGTCTC-GCCAGGACACCGCATCCTGCCCTGTCACCAC
CGAGGGTGACTACGTCTGGAAGATTTCCGAGTTCTACGGACGCAAGCCGGAGGGAACCTA
CTACAACAGCCTCGGCTTCAACATCAAGGCTACCAACGGAGGAACACTCGACTTCACCTG
CTCTCACTCAGCCGACAAGCTTGAGGACCACACTTGGTACTCTTGCGGCGAGAACAGCTT
CATGGACTTCTCTTTCGACAGCGACCGCAACGGTCTGCTCCTGAAGCAGAAGGTTAGCGA
CGAGTAAGTTACCCTTGTACCTTCGATTAC-TTCGCAGATTCAGATATACTAACATGTT-
TCCAGCATCACCTATGTCGCTACCGCCACTCTTCCCAACTACTGCCGCGCTGGCGGTAAC
GGCCCTAAGGACTTTGTCTGCCAGGGTGTTGC
>W418
TTG-CCGCCGCTGCACCTCTCGAGTCTC-GCCAGGACACCGCATCCTGCCCTGTCACCAC
CGAGGGTGACTACGTCTGGAAGATTTCCGAGTTCTACGGACGCAAGCCGGAGGGAACCTA
CTACAACAGCCTCGGCTTCAACATCAAGGCTACCAACGGAGGAACACTCGACTTCACCTG
CTCTCACTCAGCCGACAAGCTTGAGGACCACACTTGGTACTCTTGCGGCGAGAACAGCTT
CATGGACTTCTCTTTCGACAGCGACCGCAACGGTCTGCTCCTGAAGCAGAAGGTTAGCGA
CGAGTAAGTTACCCTTGTACCTTCGATTAC-TTCGCAGATTCAGATATACTAACATGTT-
TCCAGCATCACCTATGTCGCTACCGCCACTCTTCCCAACTACTGCCGCGCTGGCGGTAAC
GGCCCTAAGGACTTTGTCTGCCAGGGTGTTGC
>W419
TTG-CCGCCGCTGCACCTCTCGAGTCTC-GCCAGGACACCGCATCCTGCCCTGTCACCAC
CGAGGGTGACTACGTCTGGAAGATTTCCGAGTTCTACGGACGCAAGCCGGAGGGAACCTA
CTACAACAGCCTCGGCTTCAACATCAAGGCTACCAACGGAGGAACACTCGACTTCACCTG
CTCTCACTCAGCCGACAAGCTTGAGGACCACACTTGGTACTCTTGCGGCGAGAACAGCTT
CATGGACTTCTCTTTCGACAGCGACCGCAACGGTCTGCTCCTGAAGCAGAAGGTTAGCGA
CGAGTAAGTTACCCTTGTACCTTCGATTAC-TTCGCAGATTCAGATATACTAACATGTT-
TCCAGCATCACCTATGTCGCTACCGCCACTCTTCCCAACTACTGCCGCGCTGGCGGTAAC
GGCCCTAAGGACTTTGTCTGCCAGGGTGTTGC
>W659
TTG-CCGCCGCTGCACCTCTCGAGTCTC-GCCAGGACACCGCATCCTGCCCTGTCACCAC
CGAGGGTGACTACGTCTGGAAGATTTCCGAGTTCTACGGACGCAAGCCGGAGGGAACCTA
CTACAACAGCCTCGGCTTCAACATCAAGGCTACCAACGGAGGAACACTCGACTTCACCTG
CTCTCACTCAGCCGACAAGCTTGAGGACCACACTTGGTACTCTTGCGGCGAGAACAGCTT
CATGGACTTCTCTTTCGACAGCGACCGCAACGGTCTGCTCCTGAAGCAGAAGGTTAGCGA
CGAGTAAGTTACCCTTGTACCTTCGATTAC-TTCGCAGATTCAGATATACTAACATGTT-
TCCAGCATCACCTATGTCGCTACCGCCACTCTTCCCAACTACTGCCGCGCTGGCGGTAAC
GGCCCTAAGGACTTTGTCTGCCAGGGTGTTGC
>W730
TTG-CCGCCGCTGCACCTCTCGAGTCTC-GCCAGGACACCGCATCCTGCCCTGTCACCAC
CGAGGGTGACTACGTCTGGAAGATTTCCGAGTTCTACGGACGCAAGCCGGAGGGAACCTA
CTACAACAGCCTCGGCTTCAACATCAAGGCTACCAACGGAGGAACACTCGACTTCACCTG
CTCTCACTCAGCCGACAAGCTTGAGGACCACACTTGGTACTCTTGCGGCGAGAACAGCTT
CATGGACTTCTCTTTCGACAGCGACCGCAACGGTCTGCTCCTGAAGCAGAAGGTTAGCGA
CGAGTAAGTTACCCTTGTACCTTCGATTAC-TTCGCAGATTCAGATATACTAACATGTT-
TCCAGCATCACCTATGTCGCTACCGCCACTCTTCCCAACTACTGCCGCGCTGGCGGTAAC
GGCCCTAAGGACTTTGTCTGCCAGGGTGTTGC
>W731
TTG-CCGCCGCTGCACCTCTCGAGTCTC-GCCAGGACACCGCATCCTGCCCTGTCACCAC
CGAGGGTGACTACGTCTGGAAGATTTCCGAGTTCTACGGACGCAAGCCGGAGGGAACCTA
CTACAACAGCCTCGGCTTCAACATCAAGGCTACCAACGGAGGAACACTCGACTTCACCTG
CTCTCACTCAGCCGACAAGCTTGAGGACCACACTTGGTACTCTTGCGGCGAGAACAGCTT
CATGGACTTCTCTTTCGACAGCGACCGCAACGGTCTGCTCCTGAAGCAGAAGGTTAGCGA
CGAGTAAGTTACCCTTGTACCTTCGATTAC-TTCGCAGATTCAGATATACTAACATGTT-
TCCAGCATCACCTATGTCGCTACCGCCACTCTTCCCAACTACTGCCGCGCTGGCGGTAAC
GGCCCTAAGGACTTTGTCTGCCAGGGTGTTGC
>W762
TTG-CCGCCGCTGCACCTCTCGAGTCTC-GCCAGGACACCGCATCCTGCCCTGTCACCAC
CGAGGGTGACTACGTCTGGAAGATTTCCGAGTTCTACGGACGCAAGCCGGAGGGAACCTA
CTACAACAGCCTCGGCTTCAACATCAAGGCTACCAACGGAGGAACACTCGACTTCACCTG
CTCTCACTCAGCCGACAAGCTTGAGGACCACACTTGGTACTCTTGCGGCGAGAACAGCTT
CATGGACTTCTCTTTCGACAGCGACCGCAACGGTCTGCTCCTGAAGCAGAAGGTTAGCGA
CGAGTAAGTTACCCTTGTACCTTCGATTAC-TTCGCAGATTCAGATATACTAACATGTT-
TCCAGCATCACCTATGTCGCTACCGCCACTCTTCCCAACTACTGCCGCGCTGGCGGTAAC
GGCCCTAAGGACTTTGTCTGCCAGGGTGTTGC
>W881
TTG-CCGCCGCTGCACCTCTCGAGTCTC-GCCAGGACACCGCATCCTGCCCTGTCACCAC
CGAGGGTGACTACGTCTGGAAGATTTCCGAGTTCTACGGACGCAAGCCGGAGGGAACCTA
CTACAACAGCCTCGGCTTCAACATCAAGGCTACCAACGGAGGAACACTCGACTTCACCTG
CTCTCACTCAGCCGACAAGCTTGAGGACCACACTTGGTACTCTTGCGGCGAGAACAGCTT
CATGGACTTCTCTTTCGACAGCGACCGCAACGGTCTGCTCCTGAAGCAGAAGGTTAGCGA
CGAGTAAGTTACCCTTGTACCTTCGATTAC-TTCGCAGATTCAGATATACTAACATGTT-
TCCAGCATCACCTATGTCGCTACCGCCACTCTTCCCAACTACTGCCGCGCTGGCGGTAAC
GGCCCTAAGGACTTTGTCTGCCAGGGTGTTGC
>X182
TTG-CCGCCGCTGCTCCTCTCGAGTCTC-GCCAGGACACCGCATCCTGCCCTGTCACTAC
CGAGGGTGACTATGTCTGGAAGATCTCCGAGTTCTACGGACGCAAGCCGGAGGGAACCTA
CTACAACAGCCTCGGCTTCAACATCAAGGCTACCAACGGAGGAACACTCGACTTCACCTG
CTCTCACTCAGCCGACAAGCTTGAGGACCACACTTGGTACTCTTGCGGCGAGAACAGCTT
CATGGACTTCTCTTTCGACAGCGACCGCAGCGGTCTGCTCCTGAGGCAGAAGGTTAGCGA
CGAGTAAGTTACCCTTGTACCTTCGATTAC-TTCGCAGATTCAGATATACTAACATATT-
CCCAGCATCACCTACGTCGCTACCGCCACTCTTCCCAACTACTGCCGCGCTGGCGGTAAC
GGCCCTAAGGACTTTGTCTGCCAGGGTGTTGC
>Y187
TTG-CCGCCGCTGCACCTCTCGAGTCTC-GCCAGGACACCGCATCCTGCCCTGTCACCAC
CGAGGGTGACTACGTCTGGAAGATTTCCGAGTTCTACGGACGCAAGCCGGAGGGAACCTA
CTACAACAGCCTCGGCTTCAACATCAAGGCTACCAACGGAGGAACACTCGACTTCACCTG
CTCTCACTCAGCCGACAAGCTTGAGGACCACACTTGGTACTCTTGCGGCGAGAACAGCTT
CATGGACTTCTCTTTCGACAGCGACCGCAACGGTCTGCTCCTGAAGCAGAAGGTTAGCGA
CGAGTAAGTTACCCTTGTACCTTCGATTAC-TTCGCAGATTCAGATATACTAACATGTT-
TCCAGCATCACCTATGTCGCTACCGCCACTCTTCCCAACTACTGCCGCGCTGGCGGTAAC
GGCCCTAAGGACTTTGTCTGCCAGGGTGTTGC
>Y60
TTG-CCGCCGCTGCACCTCTCGAGTCTC-GCCAGGACACCGCATCCTGCCCTGTCACCAC
CGAGGGTGACTACGTCTGGAAGATTTCCGAGTTCTACGGACGCAAGCCGGAGGGAACCTA
CTACAACAGCCTCGGCTTCAACATCAAGGCTACCAACGGAGGAACACTCGACTTCACCTG
CTCTCACTCAGCCGACAAGCTTGAGGACCACACTTGGTACTCTTGCGGCGAGAACAGCTT
CATGGACTTCTCTTTCGACAGCGACCGCAACGGTCTGCTCCTGAAGCAGAAGGTTAGCGA
CGAGTAAGTTACCCTTGTACCTTCGATTAC-TTCGCAGATTCAGATATACTAACATGTT-
TCCAGCATCACCTATGTCGCTACCGCCACTCTTCCCAACTACTGCCGCGCTGGCGGTAAC
GGCCCTAAGGACTTTGTCTGCCAGGGTGTTGC
>Y61
TTG-CCGCCGCTGCACCTCTCGAGTCTC-GCCAGGACACCGCATCCTGCCCTGTCACCAC
CGAGGGTGACTACGTCTGGAAGATTTCCGAGTTCTACGGACGCAAGCCGGAGGGAACCTA
CTACAACAGCCTCGGCTTCAACATCAAGGCTACCAACGGAGGAACACTCGACTTCACCTG
CTCTCACTCAGCCGACAAGCTTGAGGACCACACTTGGTACTCTTGCGGCGAGAACAGCTT
CATGGACTTCTCTTTCGACAGCGACCGCAACGGTCTGCTCCTGAAGCAGAAGGTTAGCGA
CGAGTAAGTTACCCTTGTACCTTCGATTAC-TTCGCAGATTCAGATATACTAACATGTT-
TCCAGCATCACCTATGTCGCTACCGCCACTCTTCCCAACTACTGCCGCGCTGGCGGTAAC
GGCCCTAAGGACTTTGTCTGCCAGGGTGTTGC
