# Supplementary material for: Diversity and pathogenicity of Alternaria species associated with the invasive plant Ageratina adenophora and local plants
Source: PeerJ. 2022 Feb 28;10:e13012. doi: 10.7717/peerj.13012 (PMC8893028; doi:10.7717/peerj.13012)
Supplement: Supplemental Information 9 [file peerj-10-13012-s009.fas]

>A100.ab1
CCTCTGCCATGCC--GCGCGG-CTGCCTGGTAGCCCTGG-GGGCCTGCGCAATCACGAAC
ATGCAGCTGACGA----CGTCGTGTTGTAGGACAAGGATGGCGATGGTCAGTACTCTCCC
TCCAAATTCCCTTCCACACACACA--CTCTCTCTC--------CCTCTCTGCCTTCAAAG
CAGTGCCGCATCTCCAGCCTACGCAATCGGCAGAGGGGCCC-GGGCGAGGCTTGCTGGCT
AGGG-GTCCAAACCACCGCCCACAGCTACAACACCACGACATCCACC--CTACTCCATA-
-GCAAGCACAACTGACGACGATGCGCCACAGGTCAAATCACCACCAAGGAGCTAGGTACC
GTCATGCGCTCGCTCGGCCAAAATCCCAGCGAGTCTGAGCTCCAGGACATGATCAACGAG
GTCGATGCCGACAACAACGGCACCATTGACTTCCCAGGTGCGCCCC-TTCATACCA----
----------GTCCAAAGT------ACCACAGCTAAC-TTTTCCAGAATTCCTTACCATG
ATGGCCCGCAAGATGAAGGACACCGACTCCGAGGAGGAGATCCGGGAAGCCTTCAAGGTC
TTCGACCGCGATAACAACGGTTTCATCTCCGCCGCCGAACTGCGTCACGTCATGACTTCT
ATTGGCGAGAAATTGACCGATGACGAGGTCGACGAGATGATCCGGGAGGCTGACCAGGAC
GGTGACGGCCGCATCGACTGTAGGTTACAGCTGCCTATATCACAAGTGCGATGCTAACAC
AC----ATCAGACAACGA
>A22.ab1
CCTCTGCCATGCC--GCGCGG-CTGCCTGGTAGCCCTGG-GGGCCTGCGCAATCACGAAC
ATGCAGCTGACGA----CGTCGTGTTGTAGGACAAGGATGGCGATGGTCAGTACTCTCCC
TCCAAATTCCCTTCCACACACACA--CTCTCTCTC--------CCTCTCTGCCTTCAAAG
CAGTGCCGCATCTCCAGCCTACGCAATCGGCAGAGGGGCCC-GGGCGAGGCTTGCTGGCT
AGGG-GTCCAAACCACCGCCCACAGCTACAACACCACGACATCCACC--CTACTCCATA-
-GCAAGCACAACTGACGACGATGCGCCACAGGTCAAATCACCACCAAGGAGCTAGGTACC
GTCATGCGCTCGCTCGGCCAAAATCCCAGCGAGTCTGAGCTCCAGGACATGATCAACGAG
GTCGATGCCGACAACAACGGCACCATTGACTTCCCAGGTGCGCCCC-TTCATACCA----
----------GTCCAAAGT------ACCACAGCTAAC-TTTTCCAGAATTCCTTACCATG
ATGGCCCGCAAGATGAAGGACACCGACTCCGAGGAGGAGATCCGGGAAGCCTTCAAGGTC
TTCGACCGCGATAACAACGGTTTCATCTCCGCCGCCGAACTGCGTCACGTCATGACTTCT
ATTGGCGAGAAATTGACCGATGACGAGGTCGACGAGATGATCCGGGAGGCTGACCAGGAC
GGTGACGGCCGCATCGACTGTAGGTTACAGCTGCCTATATCACAAGTGCGATGCTAACAC
AC----ATCAGACAACGA
>A23.ab1
CCTCTGCCATGCC--GCGCGG-CTGCCTGGTAGCCCTGG-GGGCCTGCGCAATCACGAAC
ATGCAGCTGACGA----CGTCGTGTTGTAGGACAAGGATGGCGATGGTCAGTACTCTCCC
TCCAAATTCCCTTCCACACACAC--ACTCTCTCT------CTCCCTCTCTGCCTTCAAAG
CAGTGCCGCATCTCCAGCCTACGCAATCGGCAGAGGGGCCC-GGGCGAGGCTTGCTGGCT
AGGG-GTCCAAACCACCGCCCACAGCTACAACACCACGACATCCACC--CTACTCCATA-
-GCAAGCACAACTGACGACGATGCGCCACAGGTCAAATCACCACCAAGGAGCTAGGTACC
GTCATGCGCTCGCTCGGCCAAAATCCCAGCGAGTCTGAGCTCCAGGACATGATCAACGAG
GTCGATGCCGACAACAACGGCACCATTGACTTCCCAGGTGCGCCTC-TCCCTACCA----
----------GTCCAAAGT------ACCACAGCTAAC-TTTTCCAGAATTCCTTACCATG
ATGGCCCGCAAGATGAAGGACACCGACTCCGAGGAGGAGATCCGGGAAGCCTTCAAGGTC
TTCGACCGCGATAACAACGGTTTCATCTCTGCCGCCGAACTGCGTCACGTCATGACTTCT
ATTGGCGAGAAATTGACCGACGACGAGGTCGACGAGATGATCCGGGAGGCTGACCAGGAC
GGTGACGGCCGCATCGACTGTAGGTTGCAGCTGCCTGTATCACAAATGCAATGCTAATAC
AC----ACCAGACAACGA
>A34.ab1
CCTCTGCCATGCC--GCGCGG-CTGCCTGGTAGCCCTGG-GGGCCTGCGCAATCACGAAC
ATGCAGCTGACGA----CGTCGTGTTGTAGGACAAGGATGGCGATGGTCAGTACTCTCCC
TCCAAATTCCCTTCCACACACACA--CTCTCTCTC--------CCTCTCTGCCTTCAAAG
CAGTGCCGCATCTCCAGCCTACGCAATCGGCAGAGGGGCCC-GGGCGAGGCTTGCTGGCT
AGGG-GTCCAAACCACCGCCCACAGCTACAACACCACGACATCCACC--CTACTCCATA-
-GCAAGCACAACTGACGACGATGCGCCACAGGTCAAATCACCACCAAGGAGCTAGGTACC
GTCATGCGCTCGCTCGGCCAAAATCCCAGCGAGTCTGAGCTCCAGGACATGATCAACGAG
GTCGATGCCGACAACAACGGCACCATTGACTTCCCAGGTGCGCCCC-TTCATACCA----
----------GTCCAAAGT------ACCACAGCTAAC-TTTTCCAGAATTCCTTACCATG
ATGGCCCGCAAGATGAAGGACACCGACTCCGAGGAGGAGATCCGGGAAGCCTTCAAGGTC
TTCGACCGCGATAACAACGGTTTCATCTCCGCCGCCGAACTGCGTCACGTCATGACTTCT
ATTGGCGAGAAATTGACCGATGACGAGGTCGACGAGATGATCCGGGAGGCTGACCAGGAC
GGTGACGGCCGCATCGACTGTAGGTTACAGCTGCCTATATCACAAGTGCGATGCTAACAC
AC----ATCAGACAACGA
>A349.ab1
CCTCTGCCATGCC--GCGCGG-CTGCCTGGTAGCCCTGG-GGGCCTGCGCAATCACGAAC
ATGCAGCTGACGA----CGTCGTGTTGTAGGACAAGGATGGCGATGGTCAGTACTCTCCC
TCCAAATTCCCTTCCACACACACTCTCTCTCTCTCT----CTCCCTCTCTGCCTTCAAAG
CAGTGCCGCATCTCCAGCCTACGCAATCGGCAGAGGGGCCC-GGGCGAGGCTTGCTGGCT
AGGG-GTCCAAACCACCGCCCACAGCTACAACACCACGACATCCACC--CTACTCCATA-
-GCAAGCACAACTGACGACGATGCGCCACAGGTCAAATCACCACCAAGGAGCTAGGTACC
GTCATGCGCTCGCTCGGCCAAAATCCCAGCGAGTCTGAGCTCCAGGACATGATCAACGAG
GTCGATGCCGACAACAACGGCACCATTGACTTCCCAGGTGCGCCTC-TCCCTACCA----
----------GTCCAAAGT------ACCACAGCTAAC-TTTTCCAGAATTCCTTACCATG
ATGGCCCGCAAGATGAAGGACACCGACTCCGAGGAGGAGATCCGGGAAGCCTTCAAGGTC
TTCGACCGCGATAACAACGGTTTCATCTCCGCCGCCGAACTGCGTCACGTCATGACTTCT
ATTGGCGAGAAATTGACCGACGACGAGGTCGACGAGATGATCCGGGAGGCTGACCAGGAC
GGTGACGGCCGCATCGACTGTAGGTTGCAGCTGCCTATATCACAAGTGCAATGCTAATAC
AC----ACCAGACAACGA
>A352.ab1
CCTCTGCCATGCC--GCGCGG-CTGCCTGGTAGCCCTGG-GGGCCTGCGCAATCACGAAC
ATGCAGCTGACGA----CGTCGTGTTGTAGGACAAGGATGGCGATGGTCAGTACTCTCCC
TCCAAATTCCCTTCCACACACACTCTCTCTCTCTCT----CTCCCTCTCTGCCTTCAAAG
CAGTGCCGCATCTCCAGCCTACGCAATCGGCAGAGGGGCCC-GGGCGAGGCTTGCTGGCT
AGGG-GTCCAAACCACCGCCCACAGCTACAACACCACGACATCCACC--CTACTCCATA-
-GCAAGCACAACTGACGACGATGCGCCACAGGTCAAATCACCACCAAGGAGCTAGGTACC
GTCATGCGCTCGCTCGGCCAAAATCCCAGCGAGTCTGAGCTCCAGGACATGATCAACGAG
GTCGATGCCGACAACAACGGCACCATTGACTTCCCAGGTGCGCCTC-TCCCTACCA----
----------GTCCAAAGT------ACCACAGCTAAC-TTTTCCAGAATTCCTTACCATG
ATGGCCCGCAAGATGAAGGACACCGACTCCGAGGAGGAGATCCGGGAAGCCTTCAAGGTC
TTCGACCGCGATAACAACGGTTTCATCTCCGCCGCCGAACTGCGTCACGTCATGACTTCT
ATTGGCGAGAAATTGACCGACGACGAGGTCGACGAGATGATCCGGGAGGCTGACCAGGAC
GGTGACGGCCGCATCGACTGTAGGTTGCAGCTGCCTATATCACAAGTGCAATGCTAATAC
AC----ACCAGACAACGA
>A355.ab1
CCTCTGCCATGCC--GCGCGG-CTGCCTGGTAGCCCTGG-GGGCCTGCGCAATCACGAAC
ATGCAGCTGACGA----CGTCGTGTTGTAGGACAAGGATGGCGATGGTCAGTACTCTCCC
TCCAAATTCCCTTCCACACACAC--TCTCTCTCTCTCT--CTCCCTCTCTGCCTTCAAAG
CAGTGCCGCATCTCCAGCCTACGCAATCGGCAGAGGGGCCC-GGGCGAGGCTTGCTGGCT
AGGG-GTCCAAACCACCGCCCACAGCTACAACACCACGACATCCACC--CTACTCCATA-
-GCAAGCACAACTGACGACGATGCGCCACAGGTCAAATCACCACCAAGGAGCTAGGTACC
GTCATGCGCTCGCTCGGCCAAAATCCCAGCGAGTCTGAGCTCCAGGACATGATCAACGAG
GTCGATGCCGACAACAACGGCACCATTGACTTCCCAGGTGCGCCTC-TCCCTACCA----
----------GTCCAAAGT------ACCACAGCTAAC-TTTTCCAGAATTCCTTACCATG
ATGGCCCGCAAGATGAAGGACACCGACTCCGAGGAGGAGATCCGGGAAGCCTTCAAGGTC
TTCGACCGCGATAACAACGGTTTCATCTCCGCCGCCGAACTGCGTCACGTCATGACTTCT
ATTGGCGAGAAATTGACCGACGACGAGGTCGACGAGATGATCCGGGAGGCTGACCAGGAC
GGTGACGGCCGCATCGACTGTAGGTTGCAGCTGCCTATATCACAAGTGCAGTGCTAATAC
AC----ACCAGACAACGA
>A360.ab1
CCTCTGCCATGCC--GCGCGG-CTGCCTGGTAGCCCTGG-GGGCCTGCGCAATCACGAAC
ATGCAGCTGACGA----CGTCGTGTTGTAGGACAAGGATGGCGATGGTCAGTACTCTCCC
TCCAAATTCCCTTCCACACACACTCTCTCTCTCT--------CCCTCTCTGCCTTCAAAG
CAGTGCCGCATCTCCAGCCTACGCAATCGGCAGAGGGGCCC-GGGCGAGGCTTGCTGGCT
AGGG-GTCCAAACCACCGCCCACAGCTACAACACCACGACATCCACC--CTACTCCATA-
-GCAAGCACAACTGACGACGATGCGCCACAGGTCAAATCACCACCAAGGAGCTAGGTACC
GTCATGCGCTCGCTCGGCCAAAATCCCAGCGAGTCTGAGCTCCAGGACATGATCAACGAG
GTCGATGCCGACAACAACGGCACCATTGACTTCCCAGGTGCGCCTC-TCCCTACCA----
----------GTCCAAAGT------ACCACAGCTAAC-TTTTCCAGAATTCCTTACCATG
ATGGCCCGCAAGATGAAGGACACCGACTCCGAGGAGGAGATCCGGGAAGCCTTCAAGGTC
TTCGACCGCGATAACAACGGTTTCATCTCCGCCGCCGAACTGCGTCACGTCATGACTTCT
ATTGGCGAGAAATTGACCGACGACGAGGTCGACGAGATGATCCGGGAGGCTGACCAGGAC
GGTGACGGCCGCATCGACTGTAGGTTGCAGCTGCCTATATCACAAGTGCAATGCTAATAC
AC----ACCAGACAACGA
>A37.ab1
CCTCTGCCATGCC--GCGCGG-CTGCCTGGTAGCCCTGG-GGGCCTGCGCAATCACGAAC
ATGCAGCTGACGA----CGTCGTGTTGTAGGACAAGGATGGCGATGGTCAGTACTCTCCC
TCCAAATTCCCTTCCACACACACTCTCTCTCTCTC--------CCTCTCTGCCTTCAAAG
CAGTGCCGCATCTCCAGCCTACGCAATCGGCAGAGGGGCCC-GGGCGAGGCTTGCTGGCT
AGGG-GTCCAAACCACCGCCCACAGCTACAACACCACGACATCCACC--CTACTCCATA-
-GCAAGCACAACTGACGACGATGCGCCACAGGTCAAATCACCACCAAGGAGCTAGGTACC
GTCATGCGCTCGCTCGGCCAAAATCCCAGCGAGTCTGAGCTCCAGGACATGATCAACGAG
GTCGATGCCGACAACAACGGCACCATTGACTTCCCAGGTGCGCCTC-TCCCTACCA----
----------GTCCAAAGT------ACCACAGCTAAC-TTTTCCAGAATTCCTTACCATG
ATGGCCCGCAAGATGAAGGACACCGACTCCGAGGAGGAGATCCGGGAAGCCTTCAAGGTC
TTCGACCGCGATAACAACGGTTTCATCTCTGCCGCCGAACTGCGTCACGTCATGACTTCT
ATTGGCGAGAAATTGACCGACGACGAGGTCGACGAGATGATCCGGGAGGCTGACCAGGAC
GGTGACGGCCGCATCGACTGTAGGTTGCAGCTGCCTGTATCACAAATGCAATGCTAATAC
AC----ACCAGACAACGA
>A390.ab1
CCTCTGCCATGCC--GCGCGG-CTGCCTGGTAGCCCTGG-GGGCCTGCGCAATCACGAAC
ATGCAGCTGACGA----CGTCGTGTTGTAGGACAAGGATGGCGATGGTCAGTACTCTCCC
TCCAAATTCCCTTCCACACACACTCTCTCTCTCTC--------CCTCTCTGCCTTCAAAG
CAGTGCCGCATCTCCAGCCTACGCAATCGGCAGAGGGGCCC-GGGCGAGGCTTGCTGGCT
AGGG-GTCCAAACCACCGCCCACAGCTACAACACCACGACATCCACC--CTACTCCATA-
-GCAAGCACAACTGACGACGATGCGCCACAGGTCAAATCACCACCAAGGAGCTAGGTACC
GTCATGCGCTCGCTCGGCCAAAATCCCAGCGAGTCTGAGCTCCAGGACATGATCAACGAG
GTCGATGCCGACAACAACGGCACCATTGACTTCCCAGGTGCGCCTC-TCCCTACCA----
----------GTCCAAAGT------ACCACAGCTAAC-TTTTCCAGAATTCCTTACCATG
ATGGCCCGCAAGATGAAGGACACCGACTCCGAGGAGGAGATCCGGGAAGCCTTCAAGGTC
TTCGACCGCGATAACAACGGTTTCATCTCCGCCGCCGAACTGCGTCACGTCATGACTTCT
ATTGGCGAGAAATTGACCGACGACGAGGTCGACGAGATGATCCGGGAGGCTGACCAGGAC
GGTGACGGCCGCATCGACTGTAGGTTGCAGCTGCCTATATCACAAGTGCAGTGCTAATAC
AC----ACCAGACAACGA
>A494.ab1
CCTCTGCCATGCC--GCGCGG-CTGCCTGGTAGCCCTGG-GGGCCTGCGCAATCACGAAC
ATGCAGCTGACGA----CGTCGTGTTGTAGGACAAGGATGGCGATGGTCAGTACTCTCCC
TCCAAATTCCCTTCCACACACACTCTCTCTCTCT------CTCCCTCTCTGCCTTCAAAG
CAGTGCCGCATCTCCAGCCTACGCAATCGGCAGAGGGGCCC-GAGCGAGGCTTGCTGGCT
AGGG-GTCCAAACCACCGCCCACAGCTACAACACCACGACATCCACC--CTACTCCATA-
-GCAAGCACAACTGACGACGATGCGCCACAGGTCAAATCACCACCAAGGAGCTAGGTACC
GTTATGCGCTCGCTCGGCCAAAATCCCAGCGAGTCTGAGCTCCAGGACATGATCAACGAG
GTCGATGCCGACAACAACGGCACCATTGACTTCCCAGGTGCGCCTC-TCCCTACCA----
----------GTTCAAAGT------ACCACAGCTAAC-TTTTCCAGAATTCCTTACCATG
ATGGCCCGCAAGATGAAGGACACCGACTCCGAGGAGGAGATCCGGGAAGCCTTCAAGGTC
TTCGACCGCGATAACAACGGTTTCATCTCCGCCGCCGAACTGCGTCACGTCATGACTTCT
ATTGGCGAGAAATTGACCGATGACGAGGTCGACGAGATGATCCGGGAGGCTGACCAGGAC
GGTGACGGCCGCATCGACTGTAGGTTGCAGCTGCCTATATCACAAGTGCAATGCTAATAC
AC----ACCAGACAACGA
>A524.ab1
CCTCTGCCATGCC--GCGCGG-CTGCCTGGTAGCCCTGG-GGGCCTGCGCAATCACGAAC
ATGCAGCTGACGA----CGTCGTGTTGTAGGACAAGGATGGCGATGGTCAGTACTCTCCC
TCCAAATTCCCTTCCACACACACTCTCTCTCTCTCT----CTCCCTCTCTGCCTTCAAAG
CAGTGCCGCATCTCCAGCCTACGCAATCGGCAGAGGGGCCC-GGGCGAGGCTTGCTGGCT
AGGG-GTCCAAACCACCGCCCACAGCTACAACACCACGACATCCACC--CTACTCCATA-
-GCAAGCACAACTGACGACGATGCGCCACAGGTCAAATCACCACCAAGGAGCTAGGTACC
GTCATGCGCTCGCTCGGCCAAAATCCCAGCGAGTCTGAGCTCCAGGACATGATCAACGAG
GTCGATGCCGACAACAACGGCACCATTGACTTCCCAGGTGCGCCTC-TCCCTACCA----
----------GTCCAAAGT------ACCACAGCTAAC-TTTTCCAGAATTCCTTACCATG
ATGGCCCGCAAGATGAAGGACACCGACTCCGAGGAGGAGATCCGGGAAGCCTTCAAGGTC
TTCGACCGCGATAACAACGGTTTCATCTCCGCCGCCGAACTGCGTCACGTCATGACTTCT
ATTGGCGAGAAATTGACCGACGACGAGGTCGACGAGATGATCCGGGAGGCTGACCAGGAC
GGTGACGGCCGCATCGACTGTAGGTTGCAGCTGCCTATATCACAAGTGCAATGCTAATAC
AC----ACCAGACAACGA
>A584.ab1
CCTCTGACATGCC--GCGCGG-CTGCCTGGTAGCCCTGG-GGGCCTGCGCAATCACGAAC
ATGCAGCTGACGA----CGTCGTGTTGTAGGACAAGGATGGCGATGGTCAGTACTCTCCC
TCCAAATTCCCTTCCACACACACACACTCTCTCTC--------CCTCTCTGCCTTCAAAG
CAGTGCCGCATCTCCAGCCTACGCAATCGGCAGAGGGGCCC-GAGCGAGGCTTGCTGGCT
AGGG-GTCCAAACCACCGCCCACAGCTACAACACCACGACATCCACC--CTACTCCATA-
-GCAAGCACAACTGACGACGATGCGCCACAGGTCAAATTACCACCAAGGAGCTAGGTACC
GTCATGCGCTCGCTCGGCCAAAATCCCAGCGAGTCTGAGCTCCAGGACATGATCAACGAG
GTCGATGCCGACAACAACGGCACCATTGACTTCCCAGGTGCGCCCC-TTCGTACCA----
----------GTCCAAAGT------ACCACAGCTAAC-TTTTCCAGAATTCCTTACCATG
ATGGCCCGCAAGATGAAGGACACCGACTCCGAGGAGGAGATCCGGGAAGCCTTCAAGGTC
TTCGACCGCGATAACAACGGTTTCATCTCCGCCGCCGAACTGCGTCACGTCATGACTTCT
ATTGGCGAGAAATTGACCGATGACGAGGTCGATGAGATGATCCGGGAGGCTGACCAGGAC
GGTGACGGCCGCATCGACTGTAGGTTGCAGCTGCCTATACCACAAGTGCGATGCTAATAC
AC----ACCAGACAACGA
>A604.ab1
CCTCTGCCATGCC--GCGCGG-CTGCCTGGTAGCCCTGG-GGGCCTGCGCAATCACGAAC
ATGCAGCTGACGA----CGTCGTGTTGTAGGACAAGGATGGCGATGGTCAGTACTCTCCC
TCCAAATTCCCTTCCACACACAC--ACTCTCTCT------CTCCCTCTCTGCCTTCAAAG
CAGTGCCGCATCTCCAGCCTACGCAATCGGCAGAGGGGCCC-GGGCGAGGCTTGCTGGCT
AGGG-GTCCAAACCACCGCCCACAGCTACAACACCACGACATCCACC--CTACTCCATA-
-GCAAGCACAACTGACGACGATGCGCCACAGGTCAAATCACCACCAAGGAGCTAGGTACC
GTCATGCGCTCGCTCGGCCAAAATCCCAGCGAGTCTGAGCTCCAGGACATGATCAACGAG
GTCGATGCCGACAACAACGGCACCATTGACTTCCCAGGTGCGCCTC-TCCCTACCA----
----------GTCCAAAGT------ACCACAGCTAAC-TTTTCCAGAATTCCTTACCATG
ATGGCCCGCAAGATGAAGGACACCGACTCCGAGGAGGAGATCCGGGAAGCCTTCAAGGTC
TTCGACCGCGATAACAACGGTTTCATCTCTGCCGCCGAACTGCGTCACGTCATGACTTCT
ATTGGCGAGAAATTGACCGACGACGAGGTCGACGAGATGATCCGGGAGGCTGACCAGGAC
GGTGACGGCCGCATCGACTGTAGGTTGCAGCTGCCTGTATCACAAATGCAATGCTAATAC
AC----ACCAGACAACGA
>A605.ab1
CCTCTGCCATGCC--GCGCGG-CTGCCTGGTAGCCCTGG-GGGCCTGCGCAATCACGAAC
ATGCAGCTGACGA----CGTCGTGTTGTAGGACAAGGATGGCGATGGTCAGTACTCTCCC
TCCAAATTCCCTTCCACACACACA--CTCTCTCTC--------CCTCTCTGCCTTCAAAG
CAGTGCCGCATCTCCAGCCTACGCAATCGGCAGAGGGGCCC-GGGCGAGGCTTGCTGGCT
AGGG-GTCCAAACCACCGCCCACAGCTACAACACCACGACATCCACC--CTACTCCATA-
-GCAAGCACAACTGACGACGATGCGCCACAGGTCAAATCACCACCAAGGAGCTAGGTACC
GTCATGCGCTCGCTCGGCCAAAATCCCAGCGAGTCTGAGCTCCAGGACATGATCAACGAG
GTCGATGCCGACAACAACGGCACCATTGACTTCCCAGGTGCGCCCC-TTCATACCA----
----------GTCCAAAGT------ACCACAGCTAAC-TTTTCCAGAATTCCTTACCATG
ATGGCCCGCAAGATGAAGGACACCGACTCCGAGGAGGAGATCCGGGAAGCCTTCAAGGTC
TTCGACCGCGATAACAACGGTTTCATCTCCGCCGCCGAACTGCGTCACGTCATGACTTCT
ATTGGCGAGAAATTGACCGATGACGAGGTCGACGAGATGATCCGGGAGGCTGACCAGGAC
GGTGACGGCCGCATCGACTGTAGGTTACAGCTGCCTATATCACAAGTGCGATGCTAACAC
AC----ATCAGACAACGA
>A673.ab1
CCTCTGCCATGCC--GCGCGG-CTGCCTGGTAGCCCTGG-GGGCCTGCGCAATCACGAAC
ATGCAGCTGACGA----CGTCGTGTTGTAGGACAAGGATGGCGATGGTCAGTACTCTCCC
TCCAAATTCCCTTCCACACACAC--TCTCTCTCT------CTCCCTCTCTGCCTTCAAAG
CAGTGCCGCATCTCCAGCCTACGCAATCGGCAGAGGGGCCC-GGGCGAGGCTTGCTGGCT
AGGG-GTCCAAACCACCGCCCACAGCTACAACACCACGACATCCACC--CTACTCCATA-
-GCAAGCACAACTGACGACGATGCGCCACAGGTCAAATCACCACCAAGGAGCTAGGTACC
GTCATGCGCTCGCTCGGCCAAAATCCCAGCGAGTCTGAGCTCCAGGACATGATCAACGAG
GTCGATGCCGACAACAACGGCACCATTGACTTCCCAGGTGCGCCTC-TCCCTACCA----
----------GTCCAAAGT------ACCACAGCTAAC-TTTTCCAGAATTCCTTACCATG
ATGGCCCGCAAGATGAAGGACACCGACTCCGAGGAGGAGATCCGGGAAGCCTTCAAGGTC
TTCGACCGCGATAACAACGGTTTCATCTCTGCCGCCGAACTGCGTCACGTCATGACTTCT
ATTGGCGAGAAATTGACCGACGACGAGGTCGACGAGATGATCCGGGAGGCTGACCAGGAC
GGTGACGGCCGCATCGACTGTAGGTTGCAGCTGCCTGTATCACAAATGCAATGCTAATAC
AC----ACCAGACAACGA
>A699.ab1
CCTCTGCCATGCC--GCGCGG-CTGCCTGGTAGCCCTGG-GGGCCTGCGCAATCACGAAC
ATGCAGCTGACGA----CGTCGTGTTGTAGGACAAGGATGGCGATGGTCAGTACTCTCCC
TCCAAATTCCCTTCCACACACACA--CTCTCTCTC--------CCTCTCTGCCTTCAAAG
CAGTGCCGCATCTCCAGCCTACGCAATCGGCAGAGGGGCCC-GGGCGAGGCTTGCTGGCT
AGGG-GTCCAAACCACCGCCCACAGCTACAACACCACGACATCCACC--CTACTCCATA-
-GCAAGCACAACTGACGACGATGCGCCACAGGTCAAATCACCACCAAGGAGCTAGGTACC
GTCATGCGCTCGCTCGGCCAAAATCCCAGCGAGTCTGAGCTCCAGGACATGATCAACGAG
GTCGATGCCGACAACAACGGCACCATTGACTTCCCAGGTGCGCCCC-TTCATACCA----
----------GTCCAAAGT------ACCACAGCTAAC-TTTTCCAGAATTCCTTACCATG
ATGGCCCGCAAGATGAAGGACACCGACTCCGAGGAGGAGATCCGGGAAGCCTTCAAGGTC
TTCGACCGCGATAACAACGGTTTCATCTCCGCCGCCGAACTGCGTCACGTCATGACTTCT
ATTGGCGAGAAATTGACCGATGACGAGGTCGACGAGATGATCCGGGAGGCTGATCATGAC
GGTGACGGACGCCTCGACTGTACGTTACCACTGACTATATCATAGTGCTGATGCTACC-C
ACA---CTCAGACTACTA
>A824.ab1
CCTCTGCCATGCC--GCGCGG-CTGCCTGGTAGCCCTGG-GGGCCTGCGCAATCACGAAC
ATGCAGCTGACGA----CGTCGTGTTGTAGGACAAGGATGGCGATGGTCAGTACTCTCCC
TCCAAATTCCCTTCCACACACACA--CTCTCTCTC--------CCTCTCTGCCTTCAAAG
CAGTGCCGCATCTCCAGCCTACGCAATCGGCAGAGGGGCCC-GGGCGAGGCTTGCTGGCT
AGGG-GTCCAAACCACCGCCCACAGCTACAACACCACGACATCCACC--CTACTCCATA-
-GCAAGCACAACTGACGACGATGCGCCACAGGTCAAATCACCACCAAGGAGCTAGGTACC
GTCATGCGCTCGCTCGGCCAAAATCCCAGCGAGTCTGAGCTCCAGGACATGATCAACGAG
GTCGATGCCGACAACAACGGCACCATTGACTTCCCAGGTGCGCCCC-TTCATACCA----
----------GTCCAAAGT------ACCACAGCTAAC-TTTTCCAGAATTCCTTACCATG
ATGGCCCGCAAGATGAAGGACACCGACTCCGAGGAGGAGATCCGGGAAGCCTTCAAGGTC
TTCGACCGCGATAACAACGGTTTCATCTCCGCCGCCGAACTGCGTCACGTCATGACTTCT
ATTGGCGAGAAATTGACCGATGACGAGGTCGACGAGATGATCCGGGAGGCTGACCAGGAC
GGTGACGGCCGCATCGACTGTAGGTTACAGCTGCCTATATCACAAGTGCGATGCTAACAC
AC----ATCAGACAACGA
>A883.ab1
CCTCTGCCATGCC--GCGCGG-CTGCCTGGTAGCCCTGG-GGGCCTGCGCAATCACGAAC
ATGCAGCTGACGA----CGTCGTGTTGTAGGACAAGGATGGCGATGGTCAGTACTCTCCC
TCCAAATTCCCTTCCACACACACACTCTCTCTCT------CTCCCTCTCTGCCTTCAAAG
CAGTGCCGCATCTCCAGCCTACGCAATCGGCAGAGGGGCCC-GAGCGAGGCTTGCTGGCT
AGGG-GTCCAAACCACCGCCCACAGCTACAACACCACGACATCCACC--CTACTCCATA-
-GCAAGCACAACTGACGACGATGCGCCACAGGTCAAATCACCACCAAGGAGCTAGGTACC
GTTATGCGCTCGCTCGGCCAAAATCCCAGCGAGTCTGAGCTCCAGGACATGATCAACGAG
GTCGATGCCGACAACAACGGCACCATCGACTTCCCAGGTGCGCCTC-TCCCTACCA----
----------GTTCAAAGT------ACCACAGCTAAC-TTTTCCAGAATTCCTTACCATG
ATGGCCCGCAAGATGAAGGACACCGACTCCGAGGAGGAGATCCGGGAAGCCTTCAAGGTC
TTCGACCGCGATAACAACGGTTTCATCTCCGCCGCCGAACTGCGTCACGTCATGACTTCT
ATTGGCGAGAAATTGACCGATGACGAGGTCGACGAGATGATCCGGGAGGCTGACCAGGAC
GGTGACGGCCGCATCGACTGTAGGTTGCAGCTGCCTATATCACAAGTGCAATGCTAATAC
AC----ACCAGACAACGA
>A94.ab1
CCTCTGCCATGCC--GCGCGG-CTGCCTGGTAGCCCTGG-GGGCCTGCGCAATCACGAAC
ATGCAGCTGACGA----CGTCGTGTTGTAGGACAAGGATGGCGATGGTCAGTACTCTCCC
TCCAAATTCCCTTCCACACACAC--TCTCTCTCT------CTCCCTCTCTGCCTTCAAAG
CAGTGCCGCATCTCCAGCCTACGCAATCGGCAGAGGGGCCC-GGGCGAGGCTTGCTGGCT
AGGG-GTCCAAACCACCGCCCACAGCTACAACACCACGACATCCACC--CTACTCCATA-
-GCAAGCACAACTGACGACGATGCGCCACAGGTCAAATCACCACCAAGGAGCTAGGTACC
GTCATGCGCTCGCTCGGCCAAAATCCCAGCGAGTCTGAGCTCCAGGACATGATCAACGAG
GTCGATGCCGACAACAACGGCACCATTGACTTCCCAGGTGCGCCTC-TCCCTACCA----
----------GTCCAAAGT------ACCACAGCTAAC-TTTTCCAGAATTCCTTACCATG
ATGGCCCGCAAGATGAAGGACACCGACTCCGAGGAGGAGATCCGGGAAGCCTTCAAGGTC
TTCGACCGCGATAACAACGGTTTCATCTCTGCCGCCGAACTGCGTCACGTCATGACTTCT
ATTGGCGAGAAATTGACCGACGACGAGGTCGACGAGATGATCCGGGAGGCTGACCAGGAC
GGTGACGGCCGCATCGACTGTAGGTTGCAGCTGCCTGTATCACAAATGCAATGCTAATAC
AC----ACCAGACAACGA
>DB94.ab1
CCTCTGCCATGTCCGGCGCGG-CTGCCTGGTAGCCCCCATAGCCCTGCGCAGTCACGAAC
ACGCAACTGACCAGCTCCCCCGTGCTGTAGGACAAGGATGGCGATGGTCAGTACTCTCCC
TTCCAACTCGCCTCCGCACAC--------------------------TCTGCCCCCATGA
CTGCGCCGCATCTCCAGCACACGCAATCGGCAGAGGGGCCCCAAGTGCGGCTTGCTGGCT
AAGGCGTCCACACCACCGCTCACAGCTACTACAACAACAAAAACACCACCTCCTCGATA-
-GCAAGCACAACTGACGACGATGCGCCACAGGTCAAATCACCACCAAGGAGCTAGGTACC
GTCATGCGCTCGCTCGGCCAAAATCCCAGCGAGTCTGAGCTCCAGGACATGATCAACGAG
GTCGATGCCGACAACAACGGCACCATTGACTTCCCAGGTGCGCCTCATCCGCACC-----
---------CGCACCAAGC------ACCACAGCTAAC-CCGTCCAGAATTCCTCACCATG
ATGGCCCGCAAGATGAAGGACACCGACTCCGAGGAAGAGATCCGGGAAGCCTTCAAGGTC
TTCGACCGCGACAACAACGGCTTCATCTCCGCCGCTGAACTGCGCCACGTCATGACTTCT
ATTGGCGAGAAATTGACCGATGACGAGGTCGACGAGATGATCCGGGAGGCTGACCAAGAC
GGTGACGGCCGCATCGACTGTAGGTTGCACCTGCTTGCATCACACGTGCGACGCTAACAC
AG----GCCAGACAACGA
>DX101.ab1
CCTCTGCCATGCC--GCGCGG-CTGCCTGGTAGCCCTGG-GGGCCTGCGCAATCACGAAC
ATGCAGCTGACGA----CGTCGTGTTGTAGGACAAGGATGGCGATGGTCAGTACTCTCCC
TCCAAATTCCCTTCCACACACACACTCTCTCTCT------CTCCCTCTCTGCCTTCAAAG
CAGTGCCGCATCTCCAGCCTACGCAATCGGCAGAGGGGCCC-GAGCGAGGCTTGCTGGCT
AGGG-GTCCAAACCACCGCCCACAGCTACAACACCACGACATCCACC--CTACTCCATA-
-GCAAGCACAACTGACGACGATGCGCCACAGGTCAAATCACCACCAAGGAGCTAGGTACC
GTTATGCGCTCGCTCGGCCAAAATCCCAGCGAGTCTGAGCTCCAGGACATGATCAACGAG
GTCGATGCCGACAACAACGGCACCATTGACTTCCCAGGTGCGCCTC-TCCCTACCA----
----------GTTCAAAGT------ACCACAGCTAAC-TTTTCCAGAATTCCTTACCATG
ATGGCCCGCAAGATGAAGGACACCGACTCCGAGGAGGAGATCCGGGAAGCCTTCAAGGTC
TTCGACCGCGATAACAACGGTTTCATCTCCGCCGCCGAACTGCGTCACGTCATGACTTCT
ATTGGCGAGAAATTGACCGATGACGAGGTCGACGAGATGATCCGGGAGGCTGACCAGGAC
GGTGACGGCCGCATCGACTGTAGGTTGCAGCTGCCTATATCACAAGTGCAATGCTAATAC
AC----ACCAGACAACGA
>DX103.ab1
CCTCTGCCATGCC--GCGCGG-CTGCCTGGTAGCCCTGG-GGGCCTGCGCAATCACGAAC
ATGCAGCTGACGA----CGTCGTGTTGTAGGACAAGGATGGCGATGGTCAGTACTCTCCC
TCCAAATTCCCTTCCACACACACA--CTCTCTCTC--------CCTCTCTGCCTTCAAAG
CAGTGCCGCATCTCCAGCCTACGCAATCGGCAGAGGGGCCC-GGGCGAGGCTTGCTGGCT
AGGG-GTCCAAACCACCGCCCACAGCTACAACACCACGACATCCACC--CTACTCCATA-
-GCAAGCACAACTGACGACGATGCGCCACAGGTCAAATCACCACCAAGGAGCTAGGTACC
GTCATGCGCTCGCTCGGCCAAAATCCCAGCGAGTCTGAGCTCCAGGACATGATCAACGAG
GTCGATGCCGACAACAACGGCACCATTGACTTCCCAGGTGCGCCCC-TTCATACCA----
----------GTCCAAAGT------ACCACAGCTAAC-TTTTCCAGAATTCCTTACCATG
ATGGCCCGCAAGATGAAGGACACCGACTCCGAGGAGGAGATCCGGGAAGCCTTCAAGGTC
TTCGACCGCGATAACAACGGTTTCATCTCCGCCGCCGAACTGCGTCACGTCATGACTTCT
ATTGGCGAGAAATTGACCGATGACGAGGTCGACAAGATGATCCGGGAGGCTGACCAGGAC
GGTGACGGCCGCATCGACTGTAGGTTACAGCTGCCTATATCACAAGTGCGATGCTAACAC
ACC---ATCAGACCACGA
>DX16.ab1
CCTCTGCCATGCC--GCGCGG-CTGCCTGGTAGCCCTGG-GGGCCTGCGCAATCACGAAC
ATGCAGCTGACGA----CGTCGTGTTGTAGGACAAGGATGGCGATGGTCAGTACTCTCCC
TCCAAATTCCCTTCCACACACACTCTCTCTCTCTC--------CCTCTCTGCCTTCAAAG
CAGTGCCGCATCTCCAGCCTACGCAATCGGCAGAGGGGCCC-GGGCGAGGCTTGCTGGCT
AGGG-GTCCAAACCACCGCCCACAGCTACAACACCACGACATCCACC--CTACTCCATA-
-GCAAGCACAACTGACGACGATGCGCCACAGGTCAAATCACCACCAAGGAGCTAGGTACC
GTCATGCGCTCGCTCGGCCAAAATCCCAGCGAGTCTGAGCTCCAGGACATGATCAACGAG
GTCGATGCCGACAACAACGGCACCATTGACTTCCCAGGTGCGCCTC-TCCCTACCA----
----------GTCCAAAGT------ACCACAGCTAAC-TTTTCCAGAATTCCTTACCATG
ATGGCCCGCAAGATGAAGGACACCGACTCCGAGGAGGAGATCCGGGAAGCCTTCAAGGTC
TTCGACCGCGATAACAACGGTTTCATCTCTGCCGCCGAACTGCGTCACGTCATGACTTCT
ATTGGCGAGAAATTGACCGACGACGAGGTCGACGAGATGATCCGGGAGGCTGACCAGGAC
GGTGACGGCCGCATCGACTGTAGGTTGCAGCTGCCTGTATCACAAATGCAATGCTAATAC
AC----ACCAGACAACGA
>DX187.ab1
CCTCTGCCATGCC--GCGCGG-CTGCCTGGTAGCCCTGG-GGGCCTGCGCAATCACGAAC
ATGCAGCTGACGA----CGTCGTGTTGTAGGACAAGGATGGCGATGGTCAGTACTCTCCC
TCCAAATTCCCTTCCACACACAC--ACTCTCTCT------CTCCCTCTCTGCCTTCAAAG
CAGTGCCGCATCTCCAGCCTACGCAATCGGCAGAGGGGCCC-GGGCGAGGCTTGCTGGCT
AGGG-GTCCAAACCACCGCCCACAGCTACAACACCACGACATCCACC--CTACTCCATA-
-GCAAGCACAACTGACGACGATGCGCCACAGGTCAAATCACCACCAAGGAGCTAGGTACC
GTCATGCGCTCGCTCGGCCAAAATCCCAGCGAGTCTGAGCTCCAGGACATGATCAACGAG
GTCGATGCCGACAACAACGGCACCATTGACTTCCCAGGTGCGCCTC-TCCCTACCA----
----------GTCCAAAGT------ACCACAGCTAAC-TTTTCCAGAATTCCTTACCATG
ATGGCCCGCAAGATGAAGGACACCGACTCCGAGGAGGAGATCCGGGAAGCCTTCAAGGTC
TTCGACCGCGATAACAACGGTTTCATCTCTGCCGCCGAACTGCGTCACGTCATGACTTCT
ATTGGCGAGAAATTGACCGACGACGAGGTCGACGAGATGATCCGGGAGGCTGACCAGGAC
GGTGACGGCCGCATCGACTGTAGGTTGCAGCTGCCTGTATCACAAATGCAATGCTAATAC
AC----ACCAGACAACGA
>DX19.ab1
CCTCTGCCATGCC--GCGCGG-CTGCCTGGTAGCCCTGG-GGGCCTGCGCAATCACGAAC
ATGCAGCTGACGA----CGTCGTGTTGTAGGACAAGGATGGCGATGGTCAGTACTCTCCC
TCCAAATTCCCTTCCACACACAC--ACTCTCTCT------CTCCCTCTCTGCCTTCAAAG
CAGTGCCGCATCTCCAGCCTACGCAATCGGCAGAGGGGCCC-GGGCGAGGCTTGCTGGCT
AGGG-GTCCAAACCACCGCCCACAGCTACAACACCACGACATCCACC--CTACTCCATA-
-GCAAGCACAACTGACGACGATGCGCCACAGGTCAAATCACCACCAAGGAGCTAGGTACC
GTCATGCGCTCGCTCGGCCAAAATCCCAGCGAGTCTGAGCTCCAGGACATGATCAACGAG
GTCGATGCCGACAACAACGGCACCATTGACTTCCCAGGTGCGCCTC-TCCCTACCA----
----------GTCCAAAGT------ACCACAGCTAAC-TTTTCCAGAATTCCTTACCATG
ATGGCCCGCAAGATGAAGGACACCGACTCCGAGGAGGAGATCCGGGAAGCCTTCAAGGTC
TTCGACCGCGATAACAACGGTTTCATCTCTGCCGCCGAACTGCGTCACGTCATGACTTCT
ATTGGCGAGAAATTGACCGACGACGAGGTCGACGAGATGATCCGGGAGGCTGACCAGGAC
GGTGACGGCCGCATCGACTGTAGGTTGCAGCTGCCTGTATCACAAATGCAATGCTAATAC
AC----ACCAGACAACGA
>DX209.ab1
CCTCTGCCATGCC--GCGCGG-CTGCCTGGTAGCCCTGG-GGGCCTGCGCAATCACGAAC
ATGCAGCTGACGA----CGTCGTGTTGTAGGACAAGGATGGCGATGGTCAGTACTCTCCC
TCCAAATTCCCTTCCACACACAC--TCTCTCTCT------CTCCCTCTCTGCCTTCAAAG
CAGTGCCGCATCTCCAGCCTACGCAATCGGCAGAGGGGCCC-GGGCGAGGCTTGCTGGCT
AGGG-GTCCAAACCACCGCCCACAGCTACAACACCACGACATCCACC--CTACTCCATA-
-GCAAGCACAACTGACGACGATGCGCCACAGGTCAAATCACCACCAAGGAGCTAGGTACC
GTCATGCGCTCGCTCGGCCAAAATCCCAGCGAGTCTGAGCTCCAGGACATGATCAACGAG
GTCGATGCCGACAACAACGGCACCATTGACTTCCCAGGTGCGCCTC-TCCCTACCA----
----------GTCCAAAGT------ACCACAGCTAAC-TTTTCCAGAATTCCTTACCATG
ATGGCCCGCAAGATGAAGGACACCGACTCCGAGGAGGAGATCCGGGAAGCCTTCAAGGTC
TTCGACCGCGATAACAACGGTTTCATCTCTGCCGCCGAACTGCGTCACGTCATGACTTCT
ATTGGCGAGAAATTGACCGACGACGAGGTCGACGAGATGATCCGGGAGGCTGACCAGGAC
GGTGACGGCCGCATCGACTGTAGGTTGCAGCTGCCTGTATCACAAATGCAATGCTAATAC
AC----ACCAGACAACGA
>DX23.ab1
CCTCTGCCATGCC--GCGCGG-CTGCCTGGTAGCCCTGG-GGGCCTGCGCAATCACGAAC
ATGCAGCTGACGA----CGTCGTGTTGTAGGACAAGGATGGCGATGGTCAGTACTCTCCC
TCCAAATTCCCTTCCACACACACTCTCTCTCT--------CTCCCTCTCTGCCTTCAAAG
CAGTGCCGCATCTCCAGCCTACGCAATCGGCAGAGGGGCCC-GGGCGAGGCTTGCTGGCT
AGGG-GTCCAAACCACCGCCCACAGCTACAACACCACGACATCCACC--CTACTCCATA-
-GCAAGCACAACTGACGACGATGCGCCACAGGTCAAATCACCACCAAGGAGCTAGGTACC
GTCATGCGCTCGCTCGGCCAAAATCCCAGCGAGTCTGAGCTCCAGGACATGATCAACGAG
GTCGATGCCGACAACAACGGCACCATTGACTTCCCAGGTGCGCCTC-TCCCTACCA----
----------GTCCAAAGT------ACCACAGCTAAC-TTTTCCAGAATTCCTTACCATG
ATGGCCCGCAAGATGAAGGACACCGACTCCGAGGAGGAGATCCGGGAAGCCTTCAAGGTC
TTCGACCGCGATAACAACGGTTTCATCTCCGCCGCCGAACTGCGTCACGTCATGACTTCT
ATTGGCGAGAAATTGACCGACGACGAGGTCGACGAGATGATCCGGGAGGCTGACCAGGAC
GGTGACGGCCGCATCGACTGTAGGTTGCAGCTGCCTATATCACAAGTGCAATGCTAATAC
AC----ACCAGACAACGA
>DX237.ab1
CCTCTGCCATGCC--GCGCGG-CTGCCTGGTAGCCCTGG-GGGCCTGCGCAATCACGAAC
ATGCAGCTGACGA----CGTCGTGTTGTAGGACAAGGATGGCGATGGTCAGTACTCTCCC
TCCAAATTCCCTTCCACACACACTCTCTCTCTCT--------CCCTCTCTGCCTTCAAAG
CAGTGCCGCATCTCCAGCCTACGCAATCGGCAGAGGGGCCC-GGGCGAGGCTTGCTGGCT
AGGG-GTCCAAACCACCGCCCACAGCTACAACACCACGACATCCACC--CTACTCCATA-
-GCAAGCACAACTGACGACGATGCGCCACAGGTCAAATCACCACCAAGGAGCTAGGTACC
GTCATGCGCTCGCTCGGCCAAAATCCCAGCGAGTCTGAGCTCCAGGACATGATCAACGAG
GTCGATGCCGACAACAACGGCACCATTGACTTCCCAGGTGCGCCTC-TCCCTACCA----
----------GTCCAAAGT------ACCACAGCTAAC-TTTTCCAGAATTCCTTACCATG
ATGGCCCGCAAGATGAAGGACACCGACTCCGAGGAGGAGATCCGGGAAGCCTTCAAGGTC
TTCGACCGCGATAACAACGGTTTCATCTCCGCCGCCGAACTGCGTCACGTCATGACTTCT
ATTGGCGAGAAATTGACCGACGACGAGGTCGACGAGATGATCCGGGAGGCTGACCAGGAC
GGTGACGGCCGCATCGACTGTAGGTTGCAGCTGCCTATATCACAAGTGCAATGCTAATAC
AC----ACCAGACAACGA
>DX239.ab1
CCTCTGCCATGCC--GCGCGG-CTGCCTGGTAGCCCTGG-GGGCCTGCGCAATCACGAAC
ATGCAGCTGACGA----CGTCGTGTTGTAGGACAAGGATGGCGATGGTCAGTACTCTCCC
TCCAAATTCCCTTCCACACACACTCTCTCTCTCTC--------CCTCTCTGCCTTCAAAG
CAGTGCCGCATCTCCAGCCTACGCAATCGGCAGAGGGGCCC-GGGCGAGGCTTGCTGGCT
AGGG-GTCCAAACCACCGCCCACAGCTACAACACCACGACATCCACC--CTACTCCATA-
-GCAAGCACAACTGACGACGATGCGCCACAGGTCAAATCACCACCAAGGAGCTAGGTACC
GTCATGCGCTCGCTCGGCCAAAATCCCAGCGAGTCTGAGCTCCAGGACATGATCAACGAG
GTCGATGCCGACAACAACGGCACCATTGACTTCCCAGGTGCGCCTC-TCCCTACCA----
----------GTCCAAAGT------ACCACAGCTAAC-TTTTCCAGAATTCCTTACCATG
ATGGCCCGCAAGATGAAGGACACCGACTCCGAGGAGGAGATCCGGGAAGCCTTCAAGGTC
TTCGACCGCGATAACAACGGTTTCATCTCCGCCGCCGAACTGCGTCACGTCATGACTTCT
ATTGGCGAGAAATTGACCGACGACGAGGTCGACGAGATGATCCGGGAGGCTGACCAGGAC
GGTGACGGCCGCATCGACTGTAGGTTGCAGCTGCCTATATCACAAGTGCAATGCTAATAC
AC----ACCAGACAACGA
>DX240.ab1
CCTCTGCCATGCC--GCGCGG-CTGCCTGGTAGCCCTGG-GGGCCTGCGCAATCACGAAC
ATGCAGCTGACGA----CGTCGTGTTGTAGGACAAGGATGGCGATGGTCAGTACTCTCCC
TCCAAATTCCCTTCCACACACACTCTCTCTCTCTC--------CCTCTCTGCCTTCAAAG
CAGTGCCGCATCTCCAGCCTACGCAATCGGCAGAGGGGCCC-GGGCGAGGCTTGCTGGCT
AGGG-GTCCAAACCACCGCCCACAGCTACAACACCACGACATCCACC--CTACTCCATA-
-GCAAGCACAACTGACGACGATGCGCCACAGGTCAAATCACCACCAAGGAGCTAGGTACC
GTCATGCGCTCGCTCGGCCAAAATCCCAGCGAGTCTGAGCTCCAGGACATGATCAACGAG
GTCGATGCCGACAACAACGGCACCATTGACTTCCCAGGTGCGCCTC-TCCCTACCA----
----------GTCCAAAGT------ACCACAGCTAAC-TTTTCCAGAATTCCTTACCATG
ATGGCCCGCAAGATGAAGGACACCGACTCCGAGGAGGAGATCCGGGAAGCCTTCAAGGTC
TTCGACCGCGATAACAACGGTTTCATCTCCGCCGCCGAACTGCGTCACGTCATGACTTCT
ATTGGCGAGAAATTGACCGACGACGAGGTCGACGAGATGATCCGGGAGGCTGACCAGGAC
GGTGACGGCCGCATCGACTGTAGGTTGCAGCTGCCTATATCACAAGTGCAATGCTAATAC
AC----ACCAGACAACGA
>DX250.ab1
CCTCTGCCATGCC--GCGCGG-CTGCCTGGTAGCCCTGG-GGGCCTGCGCAATCACGAAC
ATGCAGCTGACGA----CGTCGTGTTGTAGGACAAGGATGGCGATGGTCAGTACTCTCCC
TCCAAATTCCCTTCCACACACACACTCTCTCTCT------CTCCCTCTCTGCCTTCAAAG
CAGTGCCGCATCTCCAGCCTACGCAATCGGCAGAGGGGCCC-GAGCGAGGCTTGCTGGCT
AGGG-GTCCAAACCACCGCCCACAGCTACAACACCACGACATCCACC--CTACTCCATA-
-GCAAGCACAACTGACGACGATGCGCCACAGGTCAAATCACCACCAAGGAGCTAGGTACC
GTTATGCGCTCGCTCGGCCAAAATCCCAGCGAGTCTGAGCTCCAGGACATGATCAACGAG
GTCGATGCCGACAACAACGGCACCATTGACTTCCCAGGTGCGCCTC-TCCCTACCA----
----------GTTCAAAGT------ACCACAGCTAAC-TTTTCCAGAATTCCTTACCATG
ATGGCCCGCAAGATGAAGGACACCGACTCCGAGGAGGAGATCCGGGAAGCCTTCAAGGTC
TTCGACCGCGATAACAACGGTTTCATCTCCGCCGCCGAACTGCGTCACGTCATGACTTCT
ATTGGCGAGAAATTGACCGATGACGAGGTCGACGAGATGATCCGGGAGGCTGACCAGGAC
GGTGACGGCCGCATCGACTGTAGGTTGCAGCTGCCTATATCACAAGTGCAATGCTAATAC
AC----ACCAGACAACGA
>DX256.ab1
CCTCTGCCATGCC--GCGCGG-CTGCCTGGTAGCCCTGG-GGGCCTGCGCAAACACGAAC
ATGCAGCTGACGA----CGTCGTGTTGTAGGACAAGGATGGCGATGGTCAGTACTCTCCC
TCCAAATTCCCTTCCACACACAC--ACTCTCTCT------CTCCCTCTCTGCCTTCAAAG
CAGTGCCGCATCTCCAGCCTACGCAATCGGCAGAGGGGCCC-GGGCGAGGCTTGCTGGCT
AGGG-GTCCAAACCACCGCCCACAGCTACAACACCACGACATCCACC--CTACTCCATA-
-GCAAGCACAACTGACGACGATGCGCCACAGGTCAAATCACCACCAAGGAGCTAGGTACC
GTCATGCGCTCGCTCGGCCAAAATCCCAGCGAGTCTGAGCTCCAGGACATGATCAACGAG
GTCGATGCCGACAACAACGGCACCATTGACTTCCCAGGTGCGCCTC-TCCCTACCA----
----------GTCCAAAGT------ACCACAGCTAAC-TTTTCCAGAATTCCTTACCATG
ATGGCCCGCAAGATGAAGGACACCGACTCCGAGGAGGAGATCCGGGAAGCCTTCAAGGTC
TTCGACCGCGATAACAACGGTTTCATCTCTGCCGCCGAACTGCGTCACGTCATGACTTCT
ATTGGCGAGAAATTGACCGACGACGAGGTCGACGAGATGATCCGGGAGGCTGACCAGGAC
GGTGACGGCCGCATCGACTGTAGGTTGCAGCTGCCTGTATCACAAATGCAATGCTAATAC
AC----ACCAGACAACGA
>DX272.ab1
CCTCTGCCATGCC--GCGCGG-CTGCCTGGTAGCCCTGG-GGGCCTGCGCAATCACGAAC
ATGCAGCTGACGA----CGTCGTGTTGTAGGACAAGGATGGCGATGGTCAGTACTCTCCC
TCCAAATTCCCTTCCACACACACTCTCTCTCTCTC--------CCTCTCTGCCTTCAAAG
CAGTGCCGCATCTCCAGCCTACGCAATCGGCAGAGGGGCCC-GGGCGAGGCTTGCTGGCT
AGGG-GTCCAAACCACCGCCCACAGCTACAACACCACGACATCCACC--CTACTCCATA-
-GCAAGCACAACTGACGACGATGCGCCACAGGTCAAATCACCACCAAGGAGCTAGGTACC
GTCATGCGCTCGCTCGGCCAAAATCCCAGCGAGTCTGAGCTCCAGGACATGATCAACGAG
GTCGATGCCGACAACAACGGCACCATTGACTTCCCAGGTGCGCCTC-TCCCTACCA----
----------GTCCAAAGT------ACCACAGCTAAC-TTTTCCAGAATTCCTTACCATG
ATGGCCCGCAAGATGAAGGACACCGACTCCGAGGAGGAGATCCGGGAAGCCTTCAAGGTC
TTCGACCGCGATAACAACGGTTTCATCTCCGCCGCCGAACTGCGTCACGTCATGACTTCT
ATTGGCGAGAAATTGACCGACGACGAGGTCGACGAGATGATCCGGGAGGCTGACCAGGAC
GGTGACGGCCGCATCGACTGTAGGTTGCAGCTGCCTATATCACAAGTGCAATGCTAATAC
AC----ACCAGACAACGA
>DX280.ab1
CCTCTGCCATGCC--GCGCGG-CTGCCTGGTAGCCCTGG-GGGCCTGCGCAATCACGAAC
ATGCAGCTGACGA----CGTCGTGTTGTAGGACAAGGATGGCGATGGTCAGTACTCTCCC
TCCAAATTCCCTTCCACACACACTCTCTCTCTCTC--------CCTCTCTGCCTTCAAAG
CAGTGCCGCATCTCCAGCCTACGCAATCGGCAGAGGGGCCC-GGGCGAGGCTTGCTGGCT
AGGG-GTCCAAACCACCGCCCACAGCTACAACACCACGACATCCACC--CTACTCCATA-
-GCAAGCACAACTGACGACGATGCGCCACAGGTCAAATCACCACCAAGGAGCTAGGTACC
GTCATGCGCTCGCTCGGCCAAAATCCCAGCGAGTCTGAGCTCCAGGACATGATCAACGAG
GTCGATGCCGACAACAACGGCACCATTGACTTCCCAGGTGCGCCTC-TCCCTACCA----
----------GTCCAAAGT------ACCACAGCTAAC-TTTTCCAGAATTCCTTACCATG
ATGGCCCGCAAGATGAAGGACACCGACTCCGAGGAGGAGATCCGGGAAGCCTTCAAGGTC
TTCGACCGCGATAACAACGGTTTCATCTCCGCCGCCGAACTGCGTCACGTCATGACTTCT
ATTGGCGAGAAATTGACCGACGACGAGGTCGACGAGATGATCCGGGAGGCTGACCAGGAC
GGTGACGGCCGCATCGACTGTAGGTTGCAGCTGCCTATATCACAAGTGCAATGCTAATAC
AC----ACCAGACAACGA
>DX290.ab1
CCTCTGCCATGCC--GCGCGG-CTGCCTGGTAGCCCTGG-GGGCCTGCGCAATCACGAAC
ATGCAGCTGACGA----CGTCGTGTTGTAGGACAAGGATGGCGATGGTCAGTACTCTCCC
TCCAAATTCCCTTCCACACACACACTCTCTCTCT------CTCCCTCTCTGCCTTCAAAG
CAGTGCCGCATCTCCAGCCTACGCAATCGGCAGAGGGGCCC-GAGCGAGGCTTGCTGGCT
AGGG-GTCCAAACCACCGCCCACAGCTACAACACCACGACATCCACC--CTACTCCATA-
-GCAAGCACAACTGACGACGATGCGCCACAGGTCAAATCACCACCAAGGAGCTAGGTACC
GTTATGCGCTCGCTCGGCCAAAATCCCAGCGAGTCTGAGCTCCAGGACATGATCAACGAG
GTCGATGCCGACAACAACGGCACCATTGACTTCCCAGGTGCGCCTC-TCCCTACCA----
----------GTTCAAAGT------ACCACAGCTAAC-TTTTCCAGAATTCCTTACCATG
ATGGCCCGCAAGATGAAGGACACCGACTCCGAGGAGGAGATCCGGGAAGCCTTCAAGGTC
TTCGACCGCGATAACAACGGTTTCATCTCCGCCGCCGAACTGCGTCACGTCATGACTTCT
ATTGGCGAGAAATTGACCGATGACGAGGTCGACGAGATGATCCGGGAGGCTGACCAGGAC
GGTGACGGCCGCATCGACTGTAGGTTGCAGCTGCCTATATCACAAGTGCAATGCTAATAC
AC----ACCAGACAACGA
>DX291.ab1
CCTCTGCCATGCC--GCGCGG-CTGCCTGGTAGCCCTGG-GGGCCTGCGCAATCACGAAC
ATGCAGCTGACGA----CGTCGTGTTGTAGGACAAGGATGGCGATGGTCAGTACTCTCCC
TCCAAATTCCCTTCCACACACACACTCTCTCT--------CTCCCTCTCTGCCTTCAAAG
CAGTGCCGCATCTCCAGCCTACGCAATCGGCAGAGGGGCCC-GGGCGAGGCTTGCTGGCT
AGGG-GTCCAAACCACCGCCCACAGCTACAACACCACGACATCCACC--CTACTCCATA-
-GCAAGCACAACTGACGACGATGCGCCACAGGTCAAATCACCACCAAGGAGCTAGGTACC
GTCATGCGCTCGCTCGGCCAAAATCCCAGCGAGTCTGAGCTCCAGGACATGATCAACGAG
GTCGATGCCGACAACAACGGCACCATTGACTTCCCAGGTGCGCCTC-TCCCTACCA----
----------GTCCAAAGT------ACCACAGCTAAC-TTTTCCAGAATTCCTTACCATG
ATGGCCCGCAAGATGAAGGACACCGACTCCGAGGAGGAGATCCGGGAAGCCTTCAAGGTC
TTCGACCGCGATAACAACGGTTTCATCTCTGCCGCCGAACTGCGTCACGTCATGACTTCT
ATTGGCGAGAAATTGACCGACGACGAGGTCGACGAGATGATCCGGGAGGCTGACCAGGAC
GGTGACGGCCGCATCGACTGTAGGTTGCAGCTGCCTGTATCACAAATGCAATGCTAATAC
AC----ACCAGACAACGA
>DX293.ab1
CCTCTGCCATGCC--GCGCGG-CTGCCTGGTAGCCCTGG-GGGCCTGCGCAATCACGAAC
ATGCAGCTGACGA----CGTCGTGTTGTAGGACAAGGATGGCGATGGTCAGTACTCTCCC
TCCAAATTCCCTTCCACACACAC--TCTCTCTCT------CTCCCTCTCTGCCTTCAAAG
CAGTGCCGCATCTCCAGCCTACGCAATCGGCAGAGGGGCCC-GGGCGAGGCTTGCTGGCT
AGGG-GTCCAAACCACCGCCCACAGCTACAACACCACGACATCCACC--CTACTCCATA-
-GCAAGCACAACTGACGACGATGCGCCACAGGTCAAATCACCACCAAGGAGCTAGGTACC
GTCATGCGCTCGCTCGGCCAAAATCCCAGCGAGTCTGAGCTCCAGGACATGATCAACGAG
GTCGATGCCGACAACAACGGCACCATTGACTTCCCAGGTGCGCCTC-TCCCTACCA----
----------GTCCAAAGT------ACCACAGCTAAC-TTTTCCAGAATTCCTTACCATG
ATGGCCCGCAAGATGAAGGACACCGACTCCGAGGAGGAGATCCGGGAAGCCTTCAAGGTC
TTCGACCGCGATAACAACGGTTTCATCTCTGCCGCCGAACTGCGTCACGTCATGACTTCT
ATTGGCGAGAAATTGACCGACGACGAGGTCGACGAGATGATCCGGGAGGCTGACCAGGAC
GGTGACGGCCGCATCGACTGTAGGTTGCAGCTGCCTGTATCACAAATGCAATGCTAATAC
AC----ACCAGACAACGA
>DX295.ab1
CCTCTGCCATGCC--GCGCGG-CTGCCTGGTAGCCCTGG-GGGCCTGCGCAATCACGAAC
ATGCAGCTGACGA----CGTCGTGTTGTAGGACAAGGATGGCGATGGTCAGTACTCTCCC
TCCAAATTCCCTTCCACACACACACTCTCTCTCTC--------CCTCTCTGCCTTCAAAG
CAGTGCCGCATCTCCAGCCTACGCAATCGGCAGAGGGGCCC-GAGCGAGGCTTGCTGGCT
AGGG-GTCCAAACCAACGCCCACAGCTACAACACCACGACATCCACC--CTACTCCATA-
-GCAAGCACAACTGACGACGATGCGCCACAGGTCAAATTACCACCAAGGAGCTAGGTACC
GTCATGCGCTCGCTCGGCCAAAATCCCAGCGAGTCTGAGCTCCAGGACATGATCAACGAG
GTCGATGCCGACAACAACGGCACCATTGACTTCCCAGGTGCGCCCC-TTCGTACCA----
----------GTCCAAAGT------ACCACAGCTAAC-TTTTCCAGAATTCCTTACCATG
ATGGCCCGCAAGATGAAGGACACCGACTCCGAGGAGGAGATCCGGGAAGCCTTCAAGGTC
TTCGACCGCGATAACAACGGTTTCATCTCCGCCGCCGAACTGCGTCACGTCATGACTTCT
ATTGGCGAGAAATTGACCGATGACGAGGTCGATGAGATGATCCGGGAGGCTGACCAGGAC
GGTGACGGCCGCATCGACTGTAGGTTGCAGCTGCCTATACCACAAGTGCGATGCTAATAC
AC----ACCAGACAACGA
>DX296.ab1
CCTCTGCCATGCC--GCGCGG-CTGCCTGGTAGCCCTGG-GGGCCTGCGCA-TCACGAAC
ATGCAGCTGACGA----CGTCGTGTTGTAGGACAAGGATGGCGATGGTCAGTACTCTCCC
TCCAAATTCCCTTCCACACACACA--CTCTCTCTC--------CCTCTCTGCCTTCAAAG
CAGTGCCGCATCTCCAGCCTACGCAATCGGCAGAGGGGCCC-GGGCGAGGCTTGCTGGCT
AGGG-GTCCAAACCACCGCCCACAGCTACAACACCACGACATCCACC--CTACTCCATA-
-GCAAGCACAACTGACGACGATGCGCCACAGGTCAAATCACCACCAAGGAGCTAGGTACC
GTCATGCGCTCGCTCGGCCAAAATCCCAGCGAGTCTGAGCTCCAGGACATGATCAACGAG
GTCGATGCCGACAACAACGGCACCATTGACTTCCCAGGTGCGCCCC-TTCATACCA----
----------GTCCAAAGT------ACCACAGCTAAC-TTTTCCAGAATTCCTTACCATG
ATGGCCCGCAAGATGAAGGACACCGACTCCGAGGAGGAGATCCGGGAAGCCTTCAAGGTC
TTCGACCGCGATAACAACGGTTTCATCTCCGCCGCCGAACTGCGTCACGTCATGACTTCT
ATTGGCGAGAAATTGACCGATGACGAGGTCGACGAGATGATCCGGGAGGCTGACCAGGAC
GGTGACGGCCGCATCGACTGTAGGTTACAGCTGCCTATATCACAAGTGCGATGCTAACAC
AC----ATCAGACAACGA
>DX297.ab1
CCTCTGCCATGCC--GCGCGG-CTGCCTGGTAGCCCTGG-GGGCCTGCGCAATCACGAAC
ATGCAGCTGACGA----CGTCGTGTTGTAGGACAAGGATGGCGATGGTCAGTACTCTCCC
TCCAAATTCCCTTCCACACACAC--ACTCTCTCT------CTCCCTCTCTGCCTTCAAAG
CAGTGCCGCATCTCCAGCCTACGCAATCGGCAGAGGGGCCC-GGGCGAGGCTTGCTGGCT
AGGG-GTCCAAACCACCGCCCACAGCTACAACACCACGACATCCACC--CTACTCCATA-
-GCAAGCACAACTGACGACGATGCGCCACAGGTCAAATCACCACCAAGGAGCTAGGTACC
GTCATGCGCTCGCTCGGCCAAAATCCCAGCGAGTCTGAGCTCCAGGACATGATCAACGAG
GTCGATGCCGACAACAACGGCACCATTGACTTCCCAGGTGCGCCTC-TCCCTACCA----
----------GTCCAAAGT------ACCACAGCTAAC-TTTTCCAGAATTCCTTACCATG
ATGGCCCGCAAGATGAAGGACACCGACTCCGAGGAGGAGATCCGGGAAGCCTTCAAGGTC
TTCGACCGCGATAACAACGGTTTCATCTCTGCCGCCGAACTGCGTCACGTCATGACTTCT
ATTGGCGAGAAATTGACCGACGACGAGGTCGACGAGATGATCCGGGAGGCTGACCAGGAC
GGTGACGGCCGCATCGACTGTAGGTTGCAGCTGCCTGTATCACAAATGCAATGCTAATAC
AC----ACCAGACAACGA
>DX298.ab1
CCTCTGCCATGCC--GCGCGG-CTGCCTGGTAGCCCTGG-GGGCCTGCGCAATCACGAAC
ATGCAGCTGACGA----CGTCGTGTTGTAGGACAAGGATGGCGATGGTCAGTACTCTCCC
TCCAAATTCCCTTCCACACACACA--CTCTCTCTC--------CCTCTCTGCCTTCAAAG
CAGTGCCGCATCTCCAGCCTACGCAATCGGCAGAGGGGCCC-GGGCGAGGCTTGCTGGCT
AGGG-GTCCAAACCACCGCCCACAGCTACAACACCACGACATCCACC--CTACTCCATA-
-GCAAGCACAACTGACGACGATGCGCCACAGGTCAAATCACCACCAAGGAGCTAGGTACC
GTCATGCGCTCGCTCGGCCAAAATCCCAGCGAGTCTGAGCTCCAGGACATGATCAACGAG
GTCGATGCCGACAACAACGGCACCATTGACTTCCCAGGTGCGCCCC-TTCATACCA----
----------GTCCAAAGT------ACCACAGCTAAC-TTTTCCAGAATTCCTTACCATG
ATGGCCCGCAAGATGAAGGACACCGACTCCGAGGAGGAGATCCGGGAAGCCTTCAAGGTC
TTCGACCGCGATAACAACGGTTTCATCTCCGCCGCCGAACTGCGTCACGTCATGACTTCT
ATTGGCGAGAAATTGACCGATGACGAGGTCGACGAGATGATCCGGGAGGCTGACCAGGAC
GGTGACGGCCGCATCGACTGTAGGTTACAGCTGCCTATATCACAAGTGCGATGCTAACAC
AC----ATCAGACAACGA
>DX299.ab1
CCTCTGCCATGCC--GCGCGA-CTGCCTGGTAGCCCTGG-GGGCCTGCGCAATCACGAAC
ATGCAGCTGACGA----CGTCGTGTTGTAGGACAAGGATGGCGATGGTCAGTACTCTCCC
TCCAAATTCCCTTCCACACACAC--TCTCTCTCT------CTCTCTCTCTGCCTTCAAAG
CAGTGCCGCATCTCCAGCCTACGCAATCGGCAGAGGGGCCC-GAGCGAGGCTTGCTGGCT
AGGG-GTCCAAACCACCGCCCACAGCTACAACACCACGACATCCACC--CTACTCCATA-
-GCAAGCACAACTGACGACGATGCGCCACAGGTCAAATCACCACCAAGGAGCTAGGTACC
GTTATGCGCTCGCTCGGCCAAAATCCCAGCGAGTCTGAGCTCCAGGACATGATCAACGAG
GTCGATGCCGACAACAACGGCACCATTGACTTCCCAGGTGCGCCTC-TCCCTACCA----
----------GTTCAAAGT------ACCACAGCTAAC-TTTTCCAGAATTCCTTACCATG
ATGGCCCGCAAGATGAAGGACACCGACTCCGAGGAGGAGATCCGGGAAGCCTTCAAGGTC
TTCGACCGCGATAACAACGGTTTCATCTCCGCCGCCGAACTGCGTCACGTCATGACTTCT
ATTGGCGAGAAATTGACCGATGACGAGGTCGACGAGATGATCCGGGAGGCTGACCAGGAC
GGTGACGGCCGCATCGACTGTAGGTTGCAGCTGTCTATATCACAAGTGCAGTGCTAATAC
AC----ACCAGACAACGA
>DX300.ab1
CCTCTGCCATGCC--GCGCGG-CTGCCTGGTAGCCCTGG-GGGCCTGCGCAATCACGAAC
ATGCAGCTGACGA----CGTCGTGTTGTAGGACAAGGATGGCGATGGTCAGTACTCTCCC
TCCAAATTCCCTTCCACACACAC--TCTCTCTCT------CTCCCTCTCTGCCTTCAAAG
CAGTGCCGCATCTCCAGCCTACGCAATCGGCAGAGGGGCCC-GAGCGAGGCTTGCTGGCT
AGGG-GTCCAAACCACCGCCCACAGCTACAACACCACGACATCCACC--CTACTCCATA-
-GCAAGCACAACTGACGACGATGCGCCACAGGTCAAATCACCACCAAGGAGCTAGGTACC
GTTATGCGCTCGCTCGGCCAAAATCCCAGCGAGTCTGAGCTCCAGGACATGATCAACGAG
GTCGATGCCGACAACAACGGCACCATCGACTTCCCAGGTGCGCCTC-TCCCTACCA----
----------GTTCAAAGT------ACCACAGCTAAC-TTTTCCAGAATTCCTTACCATG
ATGGCCCGCAAGATGAAGGACACCGACTCCGAGGAGGAGATCCGGGAAGCCTTCAAGGTC
TTCGACCGCGATAACAACGGTTTCATCTCCGCCGCCGAACTGCGTCACGTCATGACTTCT
ATTGGCGAGAAATTGACCGATGACGAGGTCGACGAGATGATCCGGGAGGCTGACCAGGAC
GGTGACGGCCGCATCGACTGTAGGTTGCAGCTGCCTATATCACAAGTGCAATGCTAATAC
AC----ACCAGACAACGA
>DX302.ab1
CCTCTGCCATGCC--GCGCGG-CTGCCTGGTAGCCCTGG-GGGCCTGCGCAATCACGAAC
ATGCAGCTGACGA----CGTCGTGTTGTAGGACAAGGATGGCGATGGTCAGTACTCTCCC
TCCAAATTCCCTTCCACACACACACTCTCTCTCT------CTCCCTCTCTGCCTTCAAAG
CAGTGCCGCATCTCCAGCCTACGCAATCGGCAGAGGGGCCC-GAGCGAGGCTTGCTGGCT
AGGG-GTCCAAACCACCGCCCACAGCTACAACACCACGACATCCACC--CTACTCCATA-
-GCAAGCACAACTGACGACGATGCGCCACAGGTCAAATCACCACCAAGGAGCTAGGTACC
GTTATGCGCTCGCTCGGCCAAAATCCCAGCGAGTCTGAGCTCCAGGACATGATCAACGAG
GTCGATGCCGACAACAACGGCACCATTGACTTCCCAGGTGCGCCTC-TCCCTACCA----
----------GTTCAAAGT------ACCACAGCTAAC-TTTTCCAGAATTCCTTACCATG
ATGGCCCGCAAGATGAAGGACACCGACTCCGAGGAGGAGATCCGGGAAGCCTTCAAGGTC
TTCGACCGCGATAACAACGGTTTCATCTCCGCCGCCGAACTGCGTCACGTCATGACTTCT
ATTGGCGAGAAATTGACCGATGACGAGGTCGACGAGATGATCCGGGAGGCTGACCAGGAC
GGTGACGGCCGCATCGACTGTAGGTTGCAGCTGCCTATATCACAAGTGCAATGCTAATAC
AC----ACCAGACAACGA
>DX307.ab1
CCTCTGCCATGCC--GCGCGG-CTGCCTGGTAGCCCTGG-GGGCCTGCGCAATCACGAAC
ATGCAGCTGACGA----CGTCGTGTTGTAGGACAAGGATGGCGATGGTCAGTACTCTCCC
TCCAAATTCCCTTCCACACACACACTCTCTCTCT------CTCCCTCTCTGCCTTCAAAG
CAGTGCCGCATCTCCAGCCTACGCAATCGGCAGAGGGGCCC-GAGCGAGGCTTGCTGGCT
AGGG-GTCCAAACCACCGCCCACAGCTACAACACCACGACATCCACC--CTACTCCATA-
-GCAAGCACAACTGACGACGATGCGCCACAGGTCAAATCACCACCAAGGAGCTAGGTACC
GTTATGCGCTCGCTCGGCCAAAATCCCAGCGAGTCTGAGCTCCAGGACATGATCAACGAG
GTCGATGCCGACAACAACGGCACCATTGACTTCCCAGGTGCGCCTC-TCCCTACCA----
----------GTTCAAAGT------ACCACAGCTAAC-TTTTCCAGAATTCCTTACCATG
ATGGCCCGCAAGATGAAGGACACCGACTCCGAGGAGGAGATCCGGGAAGCCTTCAAGGTC
TTCGACCGCGATAACAACGGTTTCATCTCCGCCGCCGAACTGCGTCACGTCATGACTTCT
ATTGGCGAGAAATTGACCGATGACGAGGTCGACGAGATGATCCGGGAGGCTGACCAGGAC
GGTGACGGCCGCATCGACTGTAGGTTGCAGCTGCCTATATCACAAGTGCAATGCTAATAC
AC----ACCAGACAACGA
>DX308.ab1
CCTCTGCCATGCC--GCGCGG-CTGCCTGGTAGCCCTGG-GGGCCTGCGCAATCACGAAC
ATGCAGCTGACGA----CGTCGTGTTGTAGGACAAGGATGGCGATGGTCAGTACTCTCCC
TCCAAATTCCCTTCCACACACACACTCTCTCTCT------CTCCCTCTCTGCCTTCAAAG
CAGTGCCGCATCTCCAGCCTACGCAATCGGCAGAGGGGCCC-GAGCGAGGCTTGCTGGCT
AGGG-GTCCAAACCACCGCCCACAGCTACAACACCACGACATCCACC--CTACTCCATA-
-GCAAGCACAACTGACGACGATGCGCCACAGGTCAAATCACCACCAAGGAGCTAGGTACC
GTTATGCGCTCGCTCGGCCAAAATCCCAGCGAGTCTGAGCTCCAGGACATGATCAACGAG
GTCGATGCCGACAACAACGGCACCATTGACTTCCCAGGTGCGCCTC-TCCCTACCA----
----------GTTCAAAGT------ACCACAGCTAAC-TTTTCCAGAATTCCTTACCATG
ATGGCCCGCAAGATGAAGGACACCGACTCCGAGGAGGAGATCCGGGAAGCCTTCAAGGTC
TTCGACCGCGATAACAACGGTTTCATCTCCGCCGCCGAACTGCGTCACGTCATGACTTCT
ATTGGCGAGAAATTGACCGATGACGAGGTCGACGAGATGATCCGGGAGGCTGACCAGGAC
GGTGACGGCCGCATCGACTGTAGGTTGCAGCTGCCTATATCACAAGTGCAGTGCTAATAC
AC----ACCAGACAACGA
>DX309.ab1
CCTCTGCCATGCC--GCGCGG-CTGCCTGGTAGCCCTGG-GGGCCTGCGCAATCACGAAC
ATGCAGCTGACGA----CGTCGTGTTGTAGGACAAGGATGGCGATGGTCAGTACTCTCCC
TCCAAATTCCCTTCCACACACACACTCTCTCTCT------CTCCCTCTCTGCCTTCAAAG
CAGTGCCGCATCTCCAGCCTACGCAATCGGCAGAGGGGCCC-GAGCGAGGCTTGCTGGCT
AGGG-GTCCAAACCACCGCCCACAGCTACAACACCACGACATCCACC--CTACTCCATA-
-GCAAGCACAACTGACGACGATGCGCCACAGGTCAAATCACCACCAAGGAGCTAGGTACC
GTTATGCGCTCGCTCGGCCAAAATCCCAGCGAGTCTGAGCTCCAGGACATGATCAACGAG
GTCGATGCCGACAACAACGGCACCATTGACTTCCCAGGTGCGCCTC-TCCCTACCA----
----------GTTCAAAGT------ACCACAGCTAAC-TTTTCCAGAATTCCTTACCATG
ATGGCCCGCAAGATGAAGGACACCGACTCCGAGGAGGAGATCCGGGAAGCCTTCAAGGTC
TTCGACCGCGATAACAACGGTTTCATCTCCGCCGCCGAACTGCGTCACGTCATGACTTCT
ATTGGCGAGAAATTGACCGATGACGAGGTCGACGAGATGATCCGGGAGGCTGACCAGGAC
GGTGACGGCCGCATCGACTGTAGGTTGCAGCTGCCTATATCACAAGTGCAATGCTAATAC
AC----ACCAGACAACGA
>DX310.ab1
CCTCTGCCATGCC--GCGCGG-CTGCCTGGTAGCCCTGG-GGGCCTGCGCAATCACGAAC
ATGCAGCTGACGA----CGTCGTGTTGTAGGACAAGGATGGCGATGGTCAGTACTCTCCC
TCCAAATTCCCTTCCACACACACACTCTCTCTCT------CTCCCTCTCTGCCTTCAAAG
CAGTGCCGCATCTCCAGCCTACGCAATCGGCAGAGGGGCCC-GAGCGAGGCTTGCTGGCT
AGGG-GTCCAAACCACCGCCCACAGCTACAACACCACGACATCCACC--CTACTCCATA-
-GCAAGCACAACTGACGACGATGCGCCACAGGTCAAATCACCACCAAGGAGCTAGGTACC
GTTATGCGCTCGCTCGGCCAAAATCCCAGCGAGTCTGAGCTCCAGGACATGATCAACGAG
GTCGATGCCGACAACAACGGCACCATTGACTTCCCAGGTGCGCCTC-TCCCTACCA----
----------GTTCAAAGT------ACCACAGCTAAC-TTTTCCAGAATTCCTTACCATG
ATGGCCCGCAAGATGAAGGACACCGACTCCGAGGAGGAGATCCGGGAAGCCTTCAAGGTC
TTCGACCGCGATAACAACGGTTTCATCTCCGCCGCCGAACTGCGTCACGTCATGACTTCT
ATTGGCGAGAAATTGACCGATGACGAGGTCGACGAGATGATCCGGGAGGCTGACCAGGAC
GGTGACGGCCGCATCGACTGTAGGTTGCAGCTGCCTATATCACAAGTGCAATGCTAATAC
AC----ACCAGACAACGA
>DX311.ab1
CCTCTGCCATGCC--GCGCGG-CTGCCTGGTAGCCCTGG-GGGCCTGCGCAATCACGAAC
ATGCAGCTGACGA----CGTCGTGTTGTAGGACAAGGATGGCGATGGTCAGTACTCTCCC
TCCAAATTCCCTTCCACACACACACTCTCTCTCT------CTCCCTCTCTGCCTTCAAAG
CAGTGCCGCATCTCCAGCCTACGCAATCGGCAGAGGGGCCC-GAGCGAGGCTTGCTGGCT
AGGG-GTCCAAACCACCGCCCACAGCTACAACACCACGACATCCACC--CTACTCCATA-
-GCAAGCACAACTGACGACGATGCGCCACAGGTCAAATCACCACCAAGGAGCTAGGTACC
GTTATGCGCTCGCTCGGCCAAAATCCCAGCGAGTCTGAGCTCCAGGACATGATCAACGAG
GTCGATGCCGACAACAACGGCACCATTGACTTCCCAGGTGCGCCTC-TCCCTACCA----
----------GTTCAAAGT------ACCACAGCTAAC-TTTTCCAGAATTCCTTACCATG
ATGGCCCGCAAGATGAAGGACACCGACTCCGAGGAGGAGATCCGGGAAGCCTTCAAGGTC
TTCGACCGCGATAACAACGGTTTCATCTCCGCCGCCGAACTGCGTCACGTCATGACTTCT
ATTGGCGAGAAATTGACCGATGACGAGGTCGACGAGATGATCCGGGAGGCTGACCAGGAC
GGTGACGGCCGCATCGACTGTAGGTTGCAGCTGCCTATATCACAAGTGCAATGCTAATAC
AC----ACCAGACAACGA
>DX312.ab1
CCTCTGCCATGCC--GCGCGG-CTGCCTGGTAGCCCTGG-GGGCCTGCGCAATCACGAAC
ATGCAGCTGACGA----CGTCGTGTTGTAGGACAAGGATGGCGATGGTCAGTACTCTCCC
TCCAAATTCCCTTCCACACACACACTCTCTCTCT------CTCCCTCTCTGCCTTCAAAG
CAGTGCCGCATCTCCAGCCTACGCAATCGGCAGAGGGGCCC-GAGCGAGGCTTGCTGGCT
AGGG-GTCCAAACCACCGCCCACAGCTACAACACCACGACATCCACC--CTACTCCATA-
-GCAAGCACAACTGACGACGATGCGCCACAGGTCAAATCACCACCAAGGAGCTAGGTACC
GTTATGCGCTCGCTCGGCCAAAATCCCAGCGAGTCTGAGCTCCAGGACATGATCAACGAG
GTCGATGCCGACAACAACGGCACCATTGACTTCCCAGGTGCGCCTC-TCCCTACCA----
----------GTTCAAAGT------ACCACAGCTAAC-TTTTCCAGAATTCCTTACCATG
ATGGCCCGCAAGATGAAGGACACCGACTCCGAGGAGGAGATCCGGGAAGCCTTCAAGGTC
TTCGACCGCGATAACAACGGTTTCATCTCCGCCGCCGAACTGCGTCACGTCATGACTTCT
ATTGGCGAGAAATTGACCGATGACGAGGTCGACGAGATGATCCGGGAGGCTGACCAGGAC
GGTGACGGCCGCATCGACTGTAGGTTGCAGCTGCCTATATCACAAGTGCAATGCTAATAC
AC----ACCAGACAACGA
>DX313.ab1
CCTCTGCCATGCC--GCGCGA-CTGCCTGGTAGCCCTGG-GGGCCTGCGTTATCACGAAC
ATGCAGCTGACGA----CGTCGTGTTGTAGGACAAGGATGGCGATGGTCAGTACTCTCCC
TCCAAATTCCCTTCCACACACAC--TCTCTCTCT------CTCTCTCTCTGCCTTCAAAG
CAGTGCCGCATCTCCAGCCTACGCAATCGGCAGAGGGGCCC-GAGCGAGGCTTGCTGGCT
AGGG-GTCCAAACCACCGCCCACAGCTACAACACCACGACATCCACC--CTACTCCATA-
-GCAAGCACAACTGACGACGATGCGCCACAGGTCAAATCACCACCAAGGAGCTAGGTACC
GTTATGCGCTCGCTCGGCCAAAATCCCAGCGAGTCTGAGCTCCAGGACATGATCAACGAG
GTCGATGCCGACAACAACGGCACCATTGACTTCCCAGGTGCGCCTC-TCCCTACCA----
----------GTTCAAAGT------ACCACAGCTAAC-TTTTCCAGAATTCCTTACCATG
ATGGCCCGCAAGATGAAGGACACCGACTCCGAGGAGGAGATCCGGGAAGCCTTCAAGGTC
TTCGACCGCGATAACAACGGTTTCATCTCCGCCGCCGAACTGCGTCACGTCATGACTTCT
ATTGGCGAGAAATTGACCGATGACGAGGTCGACGAGATGATCCGGGAGGCTGACCAGGAC
GGTGACGGCCGCATCGACTGTAGGTTGCAGCTGCCTATATCACAAGTGCAATGCTAATAC
AC----ACCAGACAACGA
>DX40.ab1
CCTCTGCCATGCC--GCGCGG-CTGCCTGGTAGCCCTGG-GGGCCTGCGCAATCACGAAC
ATGCAGCTGACGA----CGTCGTGTTGTAGGACAAGGATGGCGATGGTCAGTACTCTCCC
TCCAAATTCCCTTCCACACACACTCTCTCTCTCT--------CCCTCTCTGCCTTCAAAG
CAGTGCCGCATCTCCAGCCTACGCAATCGGCAGAGGGGCCC-GGGCGAGGCTTGCTGGCT
AGGG-GTCCAAACCACCGCCCACAGCTACAACACCACGACATCCACC--CTACTCCATA-
-GCAAGCACAACTGACGACGATGCGCCACAGGTCAAATCACCACCAAGGAGCTAGGTACC
GTCATGCGCTCGCTCGGCCAAAATCCCAGCGAGTCTGAGCTCCAGGACATGATCAACGAG
GTCGATGCCGACAACAACGGCACCATTGACTTCCCAGGTGCGCCTC-TCCCTACCA----
----------GTCCAAAGT------ACCACAGCTAAC-TTTTCCAGAATTCCTTACCATG
ATGGCCCGCAAGATGAAGGACACCGACTCCGAGGAGGAGATCCGGGAAGCCTTCAAGGTC
TTCGACCGCGATAACAACGGTTTCATCTCCGCCGCCGAACTGCGTCACGTCATGACTTCT
ATTGGCGAGAAATTGACCGACGACGAGGTCGACGAGATGATCCGGGAGGCTGACCAGGAC
GGTGACGGCCGCATCGACTGTAGGTTGCAGCTGCCTATATCACAAGTGCAATGCTAATAC
AC----ACCAGACAACGA
>DX42.ab1
CCTCTGCCATGCC--GCGCGA-CTGCCTGGTAGCCCTGG-GGGCCTGCGCAATCACGAAC
ATGCAGCTGACGA----CGTCGTGTTGTAGGACAAGGATGGCGATGGTCAGTACTCTCCC
TCCAAATTCCCTTCCACACACAC--TCTCTCTCT------CTCTCTCTCTGCCTTCAAAG
CAGTGCCGCATCTCCAGCCTACGCAATCGGCAGAGGGGCCC-GAGCGAGGCTTGCTGGCT
AGGG-GTCCAAACCACCGCCCACAGCTACAACACCACGACATCCACC--CTACTCCATA-
-GCAAGCACAACTGACGACGATGCGCCACAGGTCAAATCACCACCAAGGAGCTAGGTACC
GTTATGCGCTCGCTCGGCCAAAATCCCAGCGAGTCTGAGCTCCAGGACATGATCAACGAG
GTCGATGCCGACAACAACGGCACCATTGACTTCCCAGGTGCGCCTC-TCCCTACCA----
----------GTTCAAAGT------ACCACAGCTAAC-TTTTCCAGAATTCCTTACCATG
ATGGCCCGCAAGATGAAGGACACCGACTCCGAGGAGGAGATCCGGGAAGCCTTCAAGGTC
TTCGACCGCGATAACAACGGTTTCATCTCCGCCGCCGAACTGCGTCACGTCATGACTTCT
ATTGGCGAGAAATTGACCGATGACGAGGTCGACGAGATGATCCGGGAGGCTGACCAAGAC
GGTGACGGCCGCATCGACTGTAGGTTGCAGCTGCCTATATCACAAGTGCAATGCTAATAC
AC----ACCAGACAACGA
>DX43.ab1
CCTCTGCCATGCC--GCGCGG-CTGCCTGGTAGCCCTGG-GGGCCTGCGCAATCACGAAC
ATGCAGCTGACGA----CGTCGTGTTGTAGGACAAGGATGGCGATGGTCAGTACTCTCCC
TCCAAATTCCCTTCCACACACAC--ACTCTCTCT------CTCCCTCTCTGCCTTCAAAG
CAGTGCCGCATCTCCAGCCTACGCAATCGGCAGAGGGGCCC-GGGCGAGGCTTGCTGGCT
AGGG-GTCCAAACCACCGCCCACAGCTACAACACCACGACATCCACC--CTACTCCATA-
-GCAAGCACAACTGACGACGATGCGCCACAGGTCAAATCACCACCAAGGAGCTAGGTACC
GTCATGCGCTCGCTCGGCCAAAATCCCAGCGAGTCTGAGCTCCAGGACATGATCAACGAG
GTCGATGCCGACAACAACGGCACCATTGACTTCCCAGGTGCGCCTC-TCCCTACCA----
----------GTCCAAAGT------ACCACAGCTAAC-TTTTCCAGAATTCCTTACCATG
ATGGCCCGCAAGATGAAGGACACCGACTCCGAGGAGGAGATCCGGGAAGCCTTCAAGGTC
TTCGACCGCGATAACAACGGTTTCATCTCTGCCGCCGAACTGCGTCACGTCATGACTTCT
ATTGGCGAGAAATTGACCGACGACGAGGTCGACGAGATGATCCGGGAGGCTGACCAGGAC
GGTGACGGCCGCATCGACTGTAGGTTGCAGCTGCCTGTATCACAAATGCAATGCTAATAC
AC----ACCAGACAACGA
>DX5.ab1
CCTCTGCCATGCC--GCGCGG-CTGCCTGGTAGCCCTGG-GGGCCTGCGCAATCACGAAC
ATGCAGCTGACGA----CGTCGTGTTGTAGGACAAGGATGGCGATGGTCAGTACTCTCCC
TCCAAATTCCCTTCCACACACACTCTCTCTCTCTCT----CTCCCTCTCTGCCTTCAAAG
CAGTGCCGCATCTCCAGCCTACGCAATCGGCAGAGGGGCCC-GGGCGAGGCTTGCTGGCT
AGGG-GTCCAAACCACCGCCCACAGCTACAACACCACGACATCCACC--CTACTCCATA-
-GCAAGCACAACTGACGACGATGCGCCACAGGTCAAATCACCACCAAGGAGCTAGGTACC
GTCATGCGCTCGCTCGGCCAAAATCCCAGCGAGTCTGAGCTCCAGGACATGATCAACGAG
GTCGATGCCGACAACAACGGCACCATTGACTTCCCAGGTGCGCCTC-TCCCTACCA----
----------GTCCAAAGT------ACCACAGCTAAC-TTTTCCAGAATTCCTTACCATG
ATGGCCCGCAAGATGAAGGACACCGACTCCGAGGAGGAGATCCGGGAAGCCTTCAAGGTC
TTCGACCGCGATAACAACGGTTTCATCTCCGCCGCCGAACTGCGTCACGTCATGACTTCT
ATTGGCGAGAAATTGACCGACGACGAGGTCGACGAGATGATCCGGGAGGCTGACCAGGAC
GGTGACGGCCGCATCGACTGTAGGTTGCAGCTGCCTATATCACAAGTGCAATGCTAATAC
AC----ACCAGACAACGA
>DX54.ab1
CCTCTGCCATGCC--GCGCGG-CTGCCTGGTAGCCCTGG-GGGCCTGCGCAATCACGAAC
ATGCAGCTGACGA----CGTCGTGTTGTAGGACAAGGATGGCGATGGTCAGTACTCTCCC
TCCAAATTCCCTTCCACACACACACTCTCTCTCT------CTCCCTCTCTGCCTTCAAAG
CAGTGCCGCATCTCCAGCCTACGCAATCGGCAGAGGGGCCC-GAGCGAGGCTTGCTGGCT
AGGG-GTCCAAACCACCGCCCACAGCTACAACACCACGACATCCACC--CTACTCCATA-
-GCAAGCACAACTGACGACGATGCGCCACAGGTCAAATCACCACCAAGGAGCTAGGTACC
GTTATGCGCTCGCTCGGCCAAAATCCCAGCGAGTCTGAGCTCCAGGACATGATCAACGAG
GTCGATGCCGACAACAACGGCACCATTGACTTCCCAGGTGCGCCTC-TCCCTACCA----
----------GTTCAAAGT------ACCACAGCTAAC-TTTTCCAGAATTCCTTACCATG
ATGGCCCGCAAGATGAAGGACACCGACTCCGAGGAGGAGATCCGGGAAGCCTTCAAGGTC
TTCGACCGCGATAACAACGGTTTCATCTCCGCCGCCGAACTGCGTCACGTCATGACTTCT
ATTGGCGAGAAATTGACCGATGACGAGGTCGACGAGATGATCCGGGAGGCTGACCAGGAC
GGTGACGGCCGCATCGACTGTAGGTTGCAGCTGCCTATATCACAAGTGCAATGCTAATAC
AC----ACCAGACAACGA
>DX71.ab1
CCTCTGCCATGCC--GCGCGG-CTGCCTGGTAGCCCTGG-GGGCCTGCGCAATCACGAAC
ATGCAGCTGACGA----CGTCGTGTTGTAGGACAAGGATGGCGATGGTCAGTACTCTCCC
TCCAAATTCCCTTCCACACACAC--ACTCTCTCT------CTCCCTCTCTGCCTTCAAAG
CAGTGCCGCATCTCCAGCCTACGCAATCGGCAGAGGGGCCC-GGGCGAGGCTTGCTGGCT
AGGG-GTCCAAACCACCGCCCACAGCTACAACACCACGACATCCACC--CTACTCCATA-
-GCAAGCACAACTGACGACGATGCGCCACAGGTCAAATCACCACCAAGGAGCTAGGTACC
GTCATGCGCTCGCTCGGCCAAAATCCCAGCGAGTCTGAGCTCCAGGACATGATCAACGAG
GTCGATGCCGACAACAACGGCACCATTGACTTCCCAGGTGCGCCTC-TCCCTACCA----
----------GTCCAAAGT------ACCACAGCTAAC-TTTTCCAGAATTCCTTACCATG
ATGGCCCGCAAGATGAAGGACACCGACTCCGAGGAGGAGATCCGGGAAGCCTTCAAGGTC
TTCGACCGCGATAACAACGGTTTCATCTCTGCCGCCGAACTGCGTCACGTCATGACTTCT
ATTGGCGAGAAATTGACCGACGACGAGGTCGACGAGATGATCCGGGAGGCTGACCAGGAC
GGTGACGGCCGCATCGACTGTAGGTTGCAGCTGCCTGTATCACAAATGCAATGCTAATAC
AC----ACCAGACAACGA
>DX79.ab1
CCTCTGCCATGCC--GCGCGG-CTGCCTGGTAGCCCTGG-GGGCCTGCGCAATCACGAAC
ATGCAGCTGACGA----CGTCGTGTTGTAGGACAAGGATGGCGATGGTCAGTACTCTCCC
TCCAAATTCCCTTCCACACACAC--TCTCTCTCT------CTCCCTCTCTGCCTTCAAAG
CAGTGCCGCATCTCCAGCCTACGCAATCGGCAGAGGGGCCC-GGGCGAGGCTTGCTGGCT
AGGG-GTCCAAACCACCGCCCACAGCTACAACACCACGACATCCACC--CTACTCCATA-
-GCAAGCACAACTGACGACGATGCGCCACAGGTCAAATCACCACCAAGGAGCTAGGTACC
GTCATGCGCTCGCTCGGCCAAAATCCCAGCGAGTCTGAGCTCCAGGACATGATCAACGAG
GTCGATGCCGACAACAACGGCACCATTGACTTCCCAGGTGCGCCTC-TCCCTACCA----
----------GTCCAAAGT------ACCACAGCTAAC-TTTTCCAGAATTCCTTACCATG
ATGGCCCGCAAGATGAAGGACACCGACTCCGAGGAGGAGATCCGGGAAGCCTTCAAGGTC
TTCGACCGCGATAACAACGGTTTCATCTCTGCCGCCGAACTGCGTCACGTCATGACTTCT
ATTGGCGAGAAATTGACCGACGACGAGGTCGACGAGATGATCCGGGAGGCTGACCAGGAC
GGTGACGGCCGCATCGACTGTAGGTTGCAGCTGCCTGTATCACAAGTGCAATGCTAATAC
AC----ACCAGACAACGA
>DX83.ab1
CCTCTGCCATGCC--GCGCGG-CTGCCTGGTAGCCCTGG-GGGCCTGCGCAATCACGAAC
ATGCAGCTGACGA----CGTCGTGTTGTAGGACAAGGATGGCGATGGTCAGTACTCTCCC
TCCAAATTCCCTTCCACACACACACTCTCTCTCTC--------CCTCTCTGCCTTCAAAG
CAGTGCCGCATCTCCAGCCTACGCAATCGGCAGAGGGGCCC-GAGCGAGGCTTGCTGGCT
AGGG-GTCCAAACCAACGCCCACAGCTACAACACCACGACATCCACC--CTACTCCATA-
-GCAAGCACAACTGACGACGATGCGCCACAGGTCAAATTACCACCAAGGAGCTAGGTACC
GTCATGCGCTCGCTCGGCCAAAATCCCAGCGAGTCTGAGCTCCAGGACATGATCAACGAG
GTCGATGCCGACAACAACGGCACCATTGACTTCCCAGGTGCGCCCC-TTCGTACCA----
----------GTCCAAAGT------ACCACAGCTAAC-TTTTCCAGAATTCCTTACCATG
ATGGCCCGCAAGATGAAGGACACCGACTCCGAGGAGGAGATCCGGGAAGCCTTCAAGGTC
TTCGACCGCGATAACAACGGTTTCATCTCCGCCGCCGAACTGCGTCACGTCATGACTTCT
ATTGGCGAGAAATTGACCGATGACGAGGTCGATGAGATGATCCGGGAGGCTGACCAGGAC
GGTGACGGCCGCATCGACTGTAGGTTGCAGCTGCCTATACCACAAGTGCGATGCTAATAC
AC----ACCAGACAACGA
>DX84.ab1
CCTCTGCCATGCC--GCGCGG-CTGCCTGGTAGCCCTGG-GGGCCTGCGCAATCACGAAC
ATGCAGCTGACGA----CGTCGTGTTGTAGGACAAGGATGGCGATGGTCAGTACTCTCCC
TCCAAATTCCCTTCCACACACAC--TCTCTCTCT------CTCCCTCTCTGCCTTCAAAG
CAGTGCCGCATCTCCAGCCTACGCAATCGGCAGAGGGGCCC-GGGCGAGGCTTGCTGGCT
AGGG-GTCCAAACCACCGCCCACAGCTACAACACCACGACATCCACC--CTACTCCATA-
-GCAAGCACAACTGACGACGATGCGCCACAGGTCAAATCACCACCAAGGAGCTAGGTACC
GTCATGCGCTCGCTCGGCCAAAATCCCAGCGAGTCTGAGCTCCAGGACATGATCAACGAG
GTCGATGCCGACAACAACGGCACCATTGACTTCCCAGGTGCGCCTC-TCCCTACCA----
----------GTCCAAAGT------ACCACAGCTAAC-TTTTCCAGAATTCCTTACCATG
ATGGCCCGCAAGATGAAGGACACCGACTCCGAGGAGGAGATCCGGGAAGCCTTCAAGGTC
TTCGACCGCGATAACAACGGTTTCATCTCCGCCGCCGAACTGCGTCACGTCATGACTTCT
ATTGGCGAGAAATTGACCGACGACGAGGTCGACGAGATGATCCGGGAGGCTGACCAGGAC
GGTGACGGCCGCATCGACTGTAGGTTGCAGCTGCCTATATCACAAGTGCAGTGCTAATAC
AC----ACCAGACAACGA
>DX93.ab1
CCTCTGACATGCC--GCGCGG-CTGCCTGGTAGCCCTGG-GGGCCTGCGCAATCACGAAC
ATGCAGCTGACGA----CGTCGTGTTGTAGGACAAGGATGGCGATGGTCAGTACTCTCCC
TCCAAATTCCCTTCCACACACACACTCTCTCTCTC--------CCTCTCTGCCTTCAAAG
CAGTGCCGCATCTCCAGCCTACGCAATCGGCAGAGGGGCCC-GAGCGAGGCTTGCTGGCT
AGGG-GTCCAAACCACCGCCCACAGCTACAACACCACGACATCCACC--CTACTCCATA-
-GCAAGCACAACTGACGACGATGCGCCACAGGTCAAATTACCACCAAGGAGCTAGGTACC
GTCATGCGCTCGCTCGGCCAAAATCCCAGCGAGTCTGAGCTCCAGGACATGATCAACGAG
GTCGATGCCGACAACAACGGCACCATTGACTTCCCAGGTGCGCCCC-TTCGTACCA----
----------GTCCAAAGT------ACCACAGCTAAC-TTTTCCAGAATTCCTTACCATG
ATGGCCCGCAAGATGAAGGACACCGACTCCGAGGAGGAGATCCGGGAAGCCTTCAAGGTC
TTCGACCGCGATAACAACGGTTTCATCTCCGCCGCCGAACTGCGTCACGTCATGACTTCT
ATTGGCGAGAAATTGACCGATGACGAGGTCGATGAGATGATCCGGGAGGCTGACCAGGAC
GGTGACGGCCGCATCGACTGTAGGTTGCAGCTGCCTATACCACAAGTGCGATGCTAATAC
AC----ACCAGACAACGA
>DX95.ab1
CCTCTGCCATGCC--GCGCGG-CTGCCTGGTAGCCCTGG-GGGCCTGCGCAATCACGAAC
ATGCAGCTGACGA----CGTCGTGTTGTAGGACAAGGATGGCGATGGTCAGTACTCTCCC
TCCAAATTCCCTTCCACACACACA--CTCTCTCTC--------CCTCTCTGCCTTCAAAG
CAGTGCCGCATCTCCAGCCTACGCAATCGGCAGAGGGGCCC-GGGCGAGGCTTGCTGGCT
AGGG-GTCCAAACCACCGCCCACAGCTACAACACCACGACATCCACC--CTACTCCATA-
-GCAAGCACAACTGACGACGATGCGCCACAGGTCAAATCACCACCAAGGAGCTAGGTACC
GTCATGCGCTCGCTCGGCCAAAATCCCAGCGAGTCTGAGCTCCAGGACATGATCAACGAG
GTCGATGCCGACAACAACGGCACCATTGACTTCCCAGGTGCGCCCC-TTCATACCA----
----------GTCCAAAGT------ACCACAGCTAAC-TTTTCCAGAATTCCTTACCATG
ATGGCCCGCAAGATGAAGGACACCGACTCCGAGGAGGAGATCCGGGAAGCCTTCAAGGTC
TTCGACCGCGATAACAACGGTTTCATCTCCGCCGCCGAACTGCGTCACGTCATGACTTCT
ATTGGCGAGAAATTGACCGATGACGAGGTCGACGAGATGATCCGGGAGGCTGACCAGGAC
GGTGACGGCCGCATCGACTGTAGGTTACAGCTGCCTATATCACAAGTGCGATGCTAACAC
AC----ATCAGACAACGA
>DY41.ab1
CCTCTGCCATGCC--GCGCGG-CTGCCTGGTAGCCCTGG-GGGCCTGCGCAATCACGAAC
ATGCAGCTGACGA----CGTCGTGTTGTAGGACAAGGATGGCGATGGTCAGTACTCTCCC
TCCAAATTCCCTTCCACACACACACTCTCTCTCT------CTCCCTCTCTGCCTTCAAAG
CAGTGCCGCATCTCCAGCCTACGCAATCGGCAGAGGGGCCC-GAGCGAGGCTTGCTGGCT
AGGG-GTCCAAACCACCGCCCACAGCTACAACACCACGACATCCACC--CTACTCCATA-
-GCAAGCACAACTGACGACGATGCGCCACAGGTCAAATCACCACCAAGGAGCTAGGTACC
GTTATGCGCTCGCTCGGCCAAAATCCCAGCGAGTCTGAGCTCCAGGACATGATCAACGAG
GTCGATGCCGACAACAACGGCACCATTGACTTCCCAGGTGCGCCTC-TCCCTACCA----
----------GTTCAAAGT------ACCACAGCTAAC-TTTTCCAGAATTCCTTACCATG
ATGGCCCGCAAGATGAAGGACACCGACTCCGAGGAGGAGATCCGGGAAGCCTTCAAGGTC
TTCGACCGCGATAACAACGGTTTCATCTCCGCCGCCGAACTGCGTCACGTCATGACTTCT
ATTGGCGAGAAATTGACCGATGACGAGGTCGACGAGATGATCCGGGAGGCTGACCAGGAC
GGTGACGGCCGCATCGACTGTAGGTTGCAGCTGCCTATATCACAAGTGCAATGCTAATAC
AC----ACCAGACAACGA
>G128.ab1
CCTCTGCCATGCC--GCGCGG-CTGCCTGGTAGCCCTGG-GGGCCTGCGCAATCACGAAC
ATGCAGCTGACGA----CGTCGTGTTGTAGGACAAGGATGGCGATGGTCAGTACTCTCCC
TCCAAATTCCCTTCCACACACAC--TCTCTCTCT------CTCCCTCTCTGCCTTCAAAG
CAGTGCCGCATCTCCAGCCTACGCAATCGGCAGAGGGGCCC-GGGCGAGGCTTGCTGGCT
AGGG-GTCCAAACCACCGCCCACAGCTACAACACCACGACATCCACC--CTACTCCATA-
-GCAAGCACAACTGACGACGATGCGCCACAGGTCAAATCACCACCAAGGAGCTAGGTACC
GTCATGCGCTCGCTCGGCCAAAATCCCAGCGAGTCTGAGCTCCAGGACATGATCAACGAG
GTCGATGCCGACAACAACGGCACCATTGACTTCCCAGGTGCGCCTC-TCCCTACCA----
----------GTCCAAAGT------ACCACAGCTAAC-TTTTCCAGAATTCCTTACCATG
ATGGCCCGCAAGATGAAGGACACCGACTCCGAGGAGGAGATCCGGGAAGCCTTCAAGGTC
TTCGACCGCGATAACAACGGTTTCATCTCTGCCGCCGAACTGCGTCACGTCATGACTTCT
ATTGGCGAGAAATTGACCGACGACGAGGTCGACGAGATGATCCGGGAGGCTGACCAGGAC
GGTGACGGCCGCATCGACTGTAGGTTGCAGCTGCCTGTATCACAAATGCAATGCTAATAC
AC----ACCAGACAACGA
>G148.ab1
CCTCTGCCATGCC--GCGCGG-CTGCCTGGTAGCCCTGG-GGGCCTGCGCAATCACGAAC
ATGCAGCTGACGA----CGTCGTGTTGTAGGACAAGGATGGCGATGGTCAGTACTCTCCC
TCCAAATTCCCTTCCACACACACTCTCTCTCTCT--------CCCTCTCTGCCTTCAAAG
CAGTGCCGCATCTCCAGCCTACGCAATCGGCAGAGGGGCCC-GGGCGAGGCTTGCTGGCT
AGGG-GTCCAAACCACCGCCCACAGCTACAACACCACGACATCCACC--CTACTCCATA-
-GCAAGCACAACTGACGACGATGCGCCACAGGTCAAATCACCACCAAGGAGCTAGGTACC
GTCATGCGCTCGCTCGGCCAAAATCCCAGCGAGTCTGAGCTCCAGGACATGATCAACGAG
GTCGATGCCGACAACAACGGCACCATTGACTTCCCAGGTGCGCCTC-TCCCTACCA----
----------GTCCAAAGT------ACCACAGCTAAC-TTTTCCAGAATTCCTTACCATG
ATGGCCCGCAAGATGAAGGACACCGACTCCGAGGAGGAGATCCGGGAAGCCTTCAAGGTC
TTCGACCGCGATAACAACGGTTTCATCTCCGCCGCCGAACTGCGTCACGTCATGACTTCT
ATTGGCGAGAAATTGACCGACGACGAGGTCGACGAGATGATCCGGGAGGCTGACCAGGAC
GGTGACGGCCGCATCGACTGTAGGTTGCAGCTGCCTATATCACAAGTGCAATGCTAATAC
AC----ACCAGACAACGA
>G149.ab1
CCTCTGCCATGCC--GCGCGG-CTGCCTGGTAGCCCTGG-GGGCCTGCGCAATCACGAAC
ATGCAGCTGACGA----CGTCGTGTTGTAGGACAAGGATGGCGATGGTCAGTACTCTCCC
TCCAAATTCCCTTCCACACACACA--CTCTCTCTC--------CCTCTCTGCCTTCAAAG
CAGTGCCGCATCTCCAGCCTACGCAATCGGCAGAGGGGCCC-GGGCGAGGCTTGCTGGCT
AGGG-GTCCAAACCACCGCCCACAGCTACAACACCACGACATCCACC--CTACTCCATA-
-GCAAGCACAACTGACGACGATGCGCCACAGGTCAAATCACCACCAAGGAGCTAGGTACC
GTCATGCGCTCGCTCGGCCAAAATCCCAGCGAGTCTGAGCTCCAGGACATGATCAACGAG
GTCGATGCCGACAACAACGGCACCATTGACTTCCCAGGTGCGCCCC-TTCATACCA----
----------GTCCAAAGT------ACCACAGCTAAC-TTTTCCAGAATTCCTTACCATG
ATGGCCCGCAAGATGAAGGACACCGACTCCGAGGAGGAGATCCGGGAAGCCTTCAAGGTC
TTCGACCGCGATAACAACGGTTTCATCTCCGCCGCCGAACTGCGTCACGTCATGACTTCT
ATTGGCGAGAAATTGACCGATGACGAGGTCGACGAGATGATCCGGGAGGCTGACCAGGAC
GGTGACGGCCGCATCGACTGTAGGTTACAGCTGCCTATATCACAAGTGCGATGCTAACAC
AC----ATCAGACAACGA
>G1780.ab1
CCTCTGCCATGCC--GCGCGG-CTGCCTGGTAGCCCTGG-GGGCCTGCGCAATCACGAAC
ATGCAGCTGACGA----CGTCGTGTTGTAGGACAAGGATGGCGATGGTCAGTACTCTCCC
TCCAAATTCCCTTCCACACACACACTCTCTCTCT--------CCCTCTCTGCCTTCAAAG
CAGTGCCGCATCTCCAGCCTACGCAATCGGCAGAGGGGCCC-GAGCGAGGCTTGCTGGCT
AGGG-GTCCAAACCACCGCCCACAGCTACAACACCACGACATCCACC--CTACTCCATA-
-GCAAGCACAACTGACGACGATGCGCCACAGGTCAAATCACCACCAAGGAGCTAGGTACC
GTTATGCGCTCGCTCGGCCAAAATCCCAGCGAGTCTGAGCTCCAGGACATGATCAACGAG
GTCGATGCCGACAACAACGGCACCATCGACTTCCCAGGTGCGCCTC-TCCCTACCA----
----------GTTCAAAGT------ACCACAGCTAAC-TTTTCCAGAATTCCTTACCATG
ATGGCCCGCAAGATGAAGGACACCGACTCCGAGGAGGAGATCCGGGAAGCCTTCAAGGTC
TTCGACCGCGATAACAACGGTTTCATCTCCGCCGCCGAACTGCGTCACGTCATGACTTCT
ATTGGCGAGAAATTGACCGATGACGAGGTCGACGAGATGATCCGGGAGGCTGACCAGGAC
GGTGACGGCCGCATCGACTGTAGGTTGCAGCTGCCTATATCACAAGTGCAATGCTAATAC
AC----ACCAGACAACGA
>G199.ab1
CCTCTGCCATGCC--GCGCGG-CTGCCTGGTAGCCCTGG-GGGCCTGCGCAATCACGAAC
ATGCAGCTGACGA----CGTCGTGTTGTAGGACAAGGATGGCGATGGTCAGTACTCTCCC
TCCAAATTCCCTTCCACACACAC--ACTCTCTCT------CTCCCTCTCTGCCTTCAAAG
CAGTGCCGCATCTCCAGCCTACGCAATCGGCAGAGGGGCCC-GGGCGAGGCTTGCTGGCT
AGGG-GTCCAAACCACCGCCCACAGCTACAACACCACGACATCCACC--CTACTCCATA-
-GCAAGCACAACTGACGACGATGCGCCACAGGTCAAATCACCACCAAGGAGCTAGGTACC
GTCATGCGCTCGCTCGGCCAAAATCCCAGCGAGTCTGAGCTCCAGGACATGATCAACGAG
GTCGATGCCGACAACAACGGCACCATTGACTTCCCAGGTGCGCCTC-TCCCTACCA----
----------GTCCAAAGT------ACCACAGCTAAC-TTTTCCAGAATTCCTTACCATG
ATGGCCCGCAAGATGAAGGACACCGACTCCGAGGAGGAGATCCGGGAAGCCTTCAAGGTC
TTCGACCGCGATAACAACGGTTTCATCTCTGCCGCCGAACTGCGTCACGTCATGACTTCT
ATTGGCGAGAAATTGACCGACGACGAGGTCGACGAGATGATCCGGGAGGCTGACCAGGAC
GGTGACGGCCGCATCGACTGTAGGTTGCAGCTGCCTGTATCACAAATGCAATGCTAATAC
AC----ACCAGACAACGA
>G43.ab1
CCTCTGCCATGCC--GCGCGG-CTGCCTGGTAGCCCTGG-GGGCCTGCGCAATCACGAAC
ATGCAGCTGACGA----CGTCGTGTTGTAGGACAAGGATGGCGATGGTCAGTACTCTCCC
TCCAAATTCCCTTCCACACACACA--CTCTCTCTC--------CCTCTCTGCCTTCAAAG
CAGTGCCGCATCTCCAGCCTACGCAATCGGCAGAGGGGCCC-GGGCGAGGCTTGCTGGCT
AGGG-GTCCAAACCACCGCCCACAGCTACAACACCACGACATCCACC--CTACTCCATA-
-GCAAGCACAACTGACGACGATGCGCCACAGGTCAAATCACCACCAAGGAGCTAGGTACC
GTCATGCGCTCGCTCGGCCAAAATCCCAGCGAGTCTGAGCTCCAGGACATGATCAACGAG
GTCGATGCCGACAACAACGGCACCATTGACTTCCCAGGTGCGCCCC-TTCATACCA----
----------GTCCAAAGT------ACCACAGCTAAC-TTTTCCAGAATTCCTTACCATG
ATGGCCCGCAAGATGAAGGACACCGACTCCGAGGAGGAGATCCGGGAAGCCTTCAAGGTC
TTCGACCGCGATAACAACGGTTTCATCTCCGCCGCCGAACTGCGTCACGTCATGACTTCT
ATTGGCGAGAAATTGACCGATGACGAGGTCGACGAGATGATCCGGGAGGCTGACCAGGAC
GGTGACGGCCGCATCGACTGTAGGTTACAGCTGCCTATATCACAAGTGCGATGCTAACAC
AC----ATCAGACAACGA
>G456.ab1
CCTCTGACATGCC--GCGCGG-CTGCCTGGTAGCCCTGG-GGGCCTGCGCAATCACGAAC
ATGCAGCTGACGA----CGTCGTGTTGTAGGACAAGGATGGCGATGGTCAGTACTCTCCC
TCCAAATTCCCTTCCACACACACACACTCTCTCTC--------CCTCTCTGCCTTCAAAG
CAGTGCCGCATCTCCAGCCTACGCAATCGGCAGAGGGGCCC-GAGCGAGGCTTGCTGGCT
AGGG-GTCCAAACCACCGCCCACAGCTACAACACCACGACATCCACC--CTACTCCATA-
-GCAAGCACAACTGACGACGATGCGCCACAGGTCAAATTACCACCAAGGAGCTAGGTACC
GTCATGCGCTCGCTCGGCCAAAATCCCAGCGAGTCTGAGCTCCAGGACATGATCAACGAG
GTCGATGCCGACAACAACGGCACCATTGACTTCCCAGGTGCGCCCC-TTCGTACCA----
----------GTCCAAAGT------ACCACAGCTAAC-TTTTCCAGAATTCCTTACCATG
ATGGCCCGCAAGATGAAGGACACCGACTCCGAGGAGGAGATCCGGGAAGCCTTCAAGGTC
TTCGACCGCGATAACAACGGTTTCATCTCCGCCGCCGAACTGCGTCACGTCATGACTTCT
ATTGGCGAGAAATTGACCGATGACGAGGTCGATGAGATGATCCGGGAGGCTGACCAGGAC
GGTGACGGCCGCATCGACTGTAGGTTGCAGCTGCCTATACCACAAGTGCGATGCTAATAC
AC----ACCAGACAACGA
>G526.ab1
CCTCTGCCATGCC--GCGCGG-CTGCCTGGTAGCCCTGG-GGGCCTGCGCAATCACGAAC
ATGCAGCTGACGA----CGTCGTGTTGTAGGACAAGGATGGCGATGGTCAGTACTCTCCC
TCCAAATTCCCTTCCACACACACACTCTCTCTCT------CTCCCTCTCTGCCTTCAAAG
CAGTGCCGCATCTCCAGCCTACGCAATCGGCAGAGGGGCCC-GAGCGAGGCTTGCTGGCT
AGGG-GTCCAAACCACCGCCCACAGCTACAACACCACGACATCCACC--CTACTCCATA-
-GCAAGCACAACTGACGACGATGCGCCACAGGTCAAATCACCACCAAGGAGCTAGGTACC
GTTATGCGCTCGCTCGGCCAAAATCCCAGCGAGTCTGAGCTCCAGGACATGATCAACGAG
GTCGATGCCGACAACAACGGCACCATCGACTTCCCAGGTGCGCCTC-TCCCTACCA----
----------GTTCAAAGT------ACCACAGCTAAC-TTTTCCAGAATTCCTTACCATG
ATGGCCCGCAAGATGAAGGACACCGACTCCGAGGAGGAGATCCGGGAAGCCTTCAAGGTC
TTCGACCGCGATAACAACGGTTTCATCTCCGCCGCCGAACTGCGTCACGTCATGACTTCT
ATTGGCGAGAAATTGACCGATGACGAGGTCGACGAGATGATCCGGGAGGCTGACCAGGAC
GGTGACGGCCGCATCGACTGTAGGTTGCAGCTGCCTATATCACAAGTGCAATGCTAATAC
AC----ACCAGACAACGA
>G530.ab1
CCTCTGCCATGCC--GCGCGG-CTGCCTGGTAGCCCTGG-GGGCCTGCGCAATCACGAAC
ATGCAGCTGACGA----CGTCGTGTTGTAGGACAAGGATGGCGATGGTCAGTACTCTCCC
TCCAAATTCCCTTCCACACACAC--TCTCTCTCT------CTCCCTCTCTGCCTTCAAAG
CAGTGCCGCATCTCCAGCCTACGCAATCGGCAGAGGGGCCC-GGGCGAGGCTTGCTGGCT
AGGG-GTCCAAACCACCGCCCACAGCTACAACACCACGACATCCACC--CTACTCCATA-
-GCAAGCACAACTGACGACGATGCGCCACAGGTCAAATCACCACCAAGGAGCTAGGTACC
GTCATGCGCTCGCTCGGCCAAAATCCCAGCGAGTCTGAGCTCCAGGACATGATCAACGAG
GTCGATGCCGACAACAACGGCACCATTGACTTCCCAGGTGCGCCTC-TCCCTACCA----
----------GTCCAAAGT------ACCACAGCTAAC-TTTTCCAGAATTCCTTACCATG
ATGGCCCGCAAGATGAAGGACACCGACTCCGAGGAGGAGATCCGGGAAGCCTTCAAGGTC
TTCGACCGCGATAACAACGGTTTCATCTCTGCCGCCGAACTGCGTCACGTCATGACTTCT
ATTGGCGAGAAATTGACCGACGACGAGGTCGACGAGATGATCCGGGAGGCTGACCAGGAC
GGTGACGGCCGCATCGACTGTAGGTTGCAGCTGCCTGTATCACAAATGCAATGCTAATAC
AC----ACCAGACAACGA
>G531.ab1
CCTCTGCCATGCC--GCGCGG-CTGCCTGGTAGCCCTGG-GGGCCTGCGCAATCACGAAC
ATGCAGCTGACGA----CGTCGTGTTGTAGGACAAGGATGGCGATGGTCAGTACTCTCCC
TCCAAATTCCCTTCCACACACACTCTCTCTCTCTC--------CCTCTCTGCCTTCAAAG
CAGTGCCGCATCTCCAGCCTACGCAATCGGCAGAGGGGCCC-GGGCGAGGCTTGCTGGCT
AGGG-GTCCAAACCACCGCCCACAGCTACAACACCACGACATCCACC--CTACTCCATA-
-GCAAGCACAACTGACGACGATGCGCCACAGGTCAAATCACCACCAAGGAGCTAGGTACC
GTCATGCGCTCGCTCGGCCAAAATCCCAGCGAGTCTGAGCTCCAGGACATGATCAACGAG
GTCGATGCCGACAACAACGGCACCATTGACTTCCCAGGTGCGCCTC-TCCCTACCA----
----------GTCCAAAGT------ACCACAGCTAAC-TTTTCCAGAATTCCTTACCATG
ATGGCCCGCAAGATGAAGGACACCGACTCCGAGGAGGAGATCCGGGAAGCCTTCAAGGTC
TTCGACCGCGATAACAACGGTTTCATCTCCGCCGCCGAACTGCGTCACGTCATGACTTCT
ATTGGCGAGAAATTGACCGACGACGAGGTCGACGAGATGATCCGGGAGGCTGACCAGGAC
GGTGACGGCCGCATCGACTGTAGGTTGCAGCTGCCTATATCACAAGTGCAATGCTAATAC
AC----ACCAGACAACGA
>G54.ab1
CCTCTGCCATGCC--GCGCGG-CTGCCTGGTAGCCCTGG-GGGCCTGCGCAATCACGAAC
ATGCAGCTGACGA----CGTCGTGTTGTAGGACAAGGATGGCGATGGTCAGTACTCTCCC
TCCAAATTCCCTTCCACACACAC--TCTCTCTCT------CTCCCTCTCTGCCTTCAAAG
CAGTGCCGCATCTCCAGCCTACGCAATCGGCAGAGGGGCCC-GGGCGAGGCTTGCTGGCT
AGGG-GTCCAAACCACCGCCCACAGCTACAACACCACGACATCCACC--CTACTCCATA-
-GCAAGCACAACTGACGACGATGCGCCACAGGTCAAATCACCACCAAGGAGCTAGGTACC
GTCATGCGCTCGCTCGGCCAAAATCCCAGCGAGTCTGAGCTCCAGGACATGATCAACGAG
GTCGATGCCGACAACAACGGCACCATTGACTTCCCAGGTGCGCCTC-TCCCTACCA----
----------GTCCAAAGT------ACCACAGCTAAC-TTTTCCAGAATTCCTTACCATG
ATGGCCCGCAAGATGAAGGACACCGACTCCGAGGAGGAGATCCGGGAAGCCTTCAAGGTC
TTCGACCGCGATAACAACGGTTTCATCTCTGCCGCCGAACTGCGTCACGTCATGACTTCT
ATTGGCGAGAAATTGACCGACGACGAGGTCGACGAGATGATCCGGGAGGCTGACCAGGAC
GGTGACGGCCGCATCGACTGTAGGTTGCAGCTGCCTGTATCACAAATGCAATGCTAATAC
AC----ACCAGACAACGA
>G554.ab1
CCTCTGCCATGCC--GCGCGG-CTGCCTGGTAGCCCTGG-GGGCCTGCGCAATCACGAAC
ATGCAGCTGACGA----CGTCGTGTTGTAGGACAAGGATGGCGATGGTCAGTACTCTCCC
TCCAAATTCCCTTCCACACACACACTCTCTCTCTC--------CCTCTCTGCCTTCAAAG
CAGTGCCGCATCTCCAGCCTACGCAATCGGCAGAGGGGCCC-GAGCGAGGCTTGCTGGCT
AGGG-GTCCAAACCAACGCCCACAGCTACAACACCACGACATCCACC--CTACTCCATA-
-GCAAGCACAACTGACGACGATGCGCCACAGGTCAAATTACCACCAAGGAGCTAGGTACC
GTCATGCGCTCGCTCGGCCAAAATCCCAGCGAGTCTGAGCTCCAGGACATGATCAACGAG
GTCGATGCCGACAACAACGGCACCATTGACTTCCCAGGTGCGCCCC-TTCGTACCA----
----------GTCCAAAGT------ACCACAGCTAAC-TTTTCCAGAATTCCTTACCATG
ATGGCCCGCAAGATGAAGGACACCGACTCCGAGGAGGAGATCCGGGAAGCCTTCAAGGTC
TTCGACCGCGATAACAACGGTTTCATCTCCGCCGCCGAACTGCGTCACGTCATGACTTCT
ATTGGCGAGAAATTGACCGATGACGAGGTCGATGAGATGATCCGGGAGGCTGACCAGGAC
GGTGACGGCCGCATCGACTGTAGGTTGCAGCTGCCTATACCACAAGTGCGATGCTAATAC
AC----ACCAGACAACGA
>G574.ab1
CCTCTGCCATGCC--GCGCGG-CTGCCTGGTAGCCCTGG-GGGCCTGCGCAATCACGAAC
ATGCAGCTGACGA----CGTCGTGTTGTAGGACAAGGATGGCGATGGTCAGTACTCTCCC
TCCAAATTCCCTTCCACACACACA--CTCTCTCTC--------CCTCTCTGCCTTCAAAG
CAGTGCCGCATCTCCAGCCTACGCAATCGGCAGAGGGGCCC-GGGCGAGGCTTGCTGGCT
AGGG-GTCCAAACCACCGCCCACAGCTACAACACCACGACATCCACC--CTACTCCATA-
-GCAAGCACAACTGACGACGATGCGCCACAGGTCAAATCACCACCAAGGAGCTAGGTACC
GTCATGCGCTCGCTCGGCCAAAATCCCAGCGAGTCTGAGCTCCAGGACATGATCAACGAG
GTCGATGCCGACAACAACGGCACCATTGACTTCCCAGGTGCGCCCC-TTCATACCA----
----------GTCCAAAGT------ACCACAGCTAAC-TTTTCCAGAATTCCTTACCATG
ATGGCCCGCAAGATGAAGGACACCGACTCCGAGGAGGAGATCCGGGAAGCCTTCAAGGTC
TTCGACCGCGATAACAACGGTTTCATCTCCGCCGCCGAACTGCGTCACGTCATGACTTCT
ATTGGCGAGAAATTGACCGATGACGAGGTCGACGAGATGATCCGGGAGGCTGACCAGGAC
GGTGACGGCCGCATCGACTGTAGGTTACAGCTGCCTATATCACGAGTGCGATGCTAACAC
AC----ATCAGACAACGA
>G717.ab1
CCTCTGCCATGCC--GCGCGG-CTGCCTGGTAGCCCTGG-GGGCCTGCGCAATCACGAAC
ATGCAGCTGACGA----CGTCGTGTTGTAGGACAAGGATGGCGATGGTCAGTACTCTCCC
TCCAAATTCCCTTCCACACACACACTCTCTCTCT------CTCCCTCTCTGCCTTCAAAG
CAGTGCCGCATCTCCAGCCTACGCAATCGGCAGAGGGGCCC-GAGCGAGGCTTGCTGGCT
AGGG-GTCCAAACCACCGCCCACAGCTACAACACCACGACATCCACC--CTACTCCATA-
-GCAAGCACAACTGACGACGATGCGCCACAGGTCAAATCACCACCAAGGAGCTAGGTACC
GTTATGCGCTCGCTCGGCCAAAATCCCAGCGAGTCTGAGCTCCAGGACATGATCAACGAG
GTCGATGCCGACAACAACGGCACCATCGACTTCCCAGGTGCGCCTC-TCCCTACCA----
----------GTTCAAAGT------ACCACAGCTAAC-TTTTCCAGAATTCCTTACCATG
ATGGCCCGCAAGATGAAGGACACCGACTCCGAGGAGGAGATCCGGGAAGCCTTCAAGGTC
TTCGACCGCGATAACAACGGTTTCATCTCCGCCGCCGAACTGCGTCACGTCATGACTTCT
ATTGGCGAGAAATTGACCGATGACGAGGTCGACGAGATGATCCGGGAGGCTGACCAGGAC
GGTGACGGCCGCATCGACTGTAGGTTGCAGCTGCCTATATCACAAGTGCAATGCTAATAC
AC----ACCAGACAACGA
>K273.ab1
CCTCTGCCATGCC--GCGCGG-CTGCCTGGTAGCCCTGG-GGGCCTGCGCAATCACGAAC
ATGCAGCTGACGA----CGTCGTGTTGTAGGACAAGGATGGCGATGGTCAGTACTCTCCC
TCCAAATTCCCTTCCACACACACTCTCTCTCTCTC--------CCTCTCTGCCTTCAAAG
CAGTGCCGCATCTCCAGCCTACGCAATCGGCAGAGGGGCCC-GGGCGAGGCTTGCTGGCT
AGGG-GTCCAAACCACCGCCCACAGCTACAACACCACGACATCCACC--CTACTCCATA-
-GCAAGCACAACTGACGACGATGCGCCACAGGTCAAATCACCACCAAGGAGCTAGGTACC
GTCATGCGCTCGCTCGGCCAAAATCCCAGCGAGTCTGAGCTCCAGGACATGATCAACGAG
GTCGATGCCGACAACAACGGCACCATTGACTTCCCAGGTGCGCCTC-TCCCTACCA----
----------GTCCAAAGT------ACCACAGCTAAC-TTTTCCAGAATTCCTTACCATG
ATGGCCCGCAAGATGAAGGACACCGACTCCGAGGAGGAGATCCGGGAAGCCTTCAAGGTC
TTCGACCGCGATAACAACGGTTTCATCTCTGCCGCCGAACTGCGTCACGTCATGACTTCT
ATTGGCGAGAAATTGACCGACGACGAGGTCGACGAGATGATCCGGGAGGCTGACCAGGAC
GGTGACGGCCGCATCGACTGTAGGTTGCAGCTGCCTGTATCACAAATGCAATGCTTATAC
AC----ACCACACAACGA
>W113.ab1
CCTCTGCCATGCC--GCGCGG-CTGCCTGGTAGCCCTGG-GGGCCTGCGCAATCACGAAC
ATGCAGCTGACGA----CGTCGTGTTGTAGGACAAGGATGGCGATGGTCAGTACTCTCCC
TCCAAATTCCCTTCCACACACACACTCTCTCTCT------CTCCCTCTCTGCCTTCAAAG
CAGTGCCGCATCTCCAGCCTACGCAATCGGCAGAGGGGCCC-GAGCGAGGCTTGCTGGCT
AGGG-GTCCAAACCACCGCCCACAGCTACAACACCACGACATCCACC--CTACTCCATA-
-GCAAGCACAACTGACGACGATGCGCCACAGGTCAAATCACCACCAAGGAGCTAGGTACC
GTTATGCGCTCGCTCGGCCAAAATCCCAGCGAGTCTGAGCTCCAGGACATGATCAACGAG
GTCGATGCCGACAACAACGGCACCATTGACTTCCCAGGTGCGCCTC-TCCCTACCA----
----------GTTCAAAGT------ACCACAGCTAAC-TTTTCCAGAATTCCTTACCATG
ATGGCCCGCAAGATGAAGGACACCGACTCCGAGGAGGAGATCCGGGAAGCCTTCAAGGTC
TTCGACCGCGATAACAACGGTTTCATCTCCGCCGCCGAACTGCGTCACGTCATGACTTCT
ATTGGCGAGAAATTGACCGATGACGAGGTCGACGAGATGATCCGGGAGGCTGACCAGGAC
GGTGACGGCCGCATCGACTGTAGGTTGCAGCTGCCTATATCACAAGTGCAATGCTAATAC
AC----ACCAGACAACGA
>W201.ab1
CCTCTGCCATGCC--GCGCGG-CTGCCTGGTAGCCCTGG-GGGCCTGCGCAATCACGAAC
ATGCAGCTGACGA----CGTCGTGTTGTAGGACAAGGATGGCGATGGTCAGTACTCTCCC
TCCAAATTCCCTTCCACACACACA--CTCTCTCTC--------CCTCTCTGCCTTCAAAG
CAGTGCCGCATCTCCAGCCTACGCAATCGGCAGAGGGGCCC-GGGCGAGGCTTGCTGGCT
AGGG-GTCCAAACCACCGCCCACAGCTACAACACCACGACATCCACC--CTACTCCATA-
-GCAAGCACAACTGACGACGATGCGCCACAGGTCAAATCACCACCAAGGAGCTAGGTACC
GTCATGCGCTCGCTCGGCCAAAATCCCAGCGAGTCTGAGCTCCAGGACATGATCAACGAG
GTCGATGCCGACAACAACGGCACCATTGACTTCCCAGGTGCGCCCC-TTCATACCA----
----------GTCCAAAGT------ACCACAGCTAAC-TTTTCCAGAATTCCTTACCATG
ATGGCCCGCAAGATGAAGGACACCGACTCCGAGGAGGAGATCCGGGAAGCCTTCAAGGTC
TTCGACCGCGATAACAACGGTTTCATCTCCGCCGCCGAACTGCGTCACGTCATGACTTCT
ATTGGCGAGAAATTGACCGATGACGAGGTCGACGAGATGATCCGGGAGGCTGACCAGGAC
GGTGACGGCCGCATCGACTGTAGGTTACAGCTGCCTATATCACAAGTGCGATGCTAACAC
ACA----TCAGACAACGA
>W210.ab1
CCTCTGCCATGCC--GCGCGG-CTGCCTGGTAGCCCTGG-GGGCCTGCGCAATCACGAAC
ATGCAGCTGACGA----CGTCGTGTTGTAGGACAAGGATGGCGATGGTCAGTACTCTCCC
TCCAAATTCCCTTCCACACACAC--TCTCTCTCT------CTCCCTCTCTGCCTTCAAAG
CAGTGCCGCATCTCCAGCCTACGCAATCGGCAGAGGGGCCC-GGGCGAGGCTTGCTGGCT
AGGG-GTCCAAACCACCGCCCACAGCTACAACACCACGACATCCACC--CTACTCCATA-
-GCAAGCACAACTGACGACGATGCGCCACAGGTCAAATCACCACCAAGGAGCTAGGTACC
GTCATGCGCTCGCTCGGCCAAAATCCCAGCGAGTCTGAGCTCCAGGACATGATCAACGAG
GTCGATGCCGACAACAACGGCACCATTGACTTCCCAGGTGCGCCTC-TCCCTACCA----
----------GTCCAAAGT------ACCACAGCTAAC-TTTTCCAGAATTCCTTACCATG
ATGGCCCGCAAGATGAAGGACACCGACTCCGAGGAGGAGATCCGGGAAGCCTTCAAGGTC
TTCGACCGCGATAACAACGGTTTCATCTCTGCCGCCGAACTGCGTCACGTCATGACTTCT
ATTGGCGAGAAATTGACCGACGACGAGGTCGACGAGATGATCCGGGAGGCTGACCAGGAC
GGTGACGGCCGCATCGACTGTAGGTTGCAGCTGCCTGTATCACAAATGCAATGCTAATAC
AC----ACCAGACAACGA
>W22.ab1
CCTCTGACATGCC--GCGCGG-CTGCCTGGTAGCCCTGG-GGGCCTGCGCAATCACGAAC
ATGCAGCTGACGA----CGTCGTGTTGTAGGACAAGGATGGCGATGGTCAGTACTCTCCC
TCCAAATTCCCTTCCACACACACACACTCTCTCTC--------CCTCTCTGCCTTCAAAG
CAGTGCCGCATCTCCAGCCTACGCAATCGGCAGAGGGGCCC-GAGCGAGGCTTGCTGGCT
AGGG-GTCCAAACCACCGCCCACAGCTACAACACCACGACATCCACC--CTACTCCATA-
-GCAAGCACAACTGACGACGATGCGCCACAGGTCAAATTACCACCAAGGAGCTAGGTACC
GTCATGCGCTCGCTCGGCCAAAATCCCAGCGAGTCTGAGCTCCAGGACATGATCAACGAG
GTCGATGCCGACAACAACGGCACCATTGACTTCCCAGGTGCGCCCC-TTCGTACCA----
----------GTCCAAAGT------ACCACAGCTAAC-TTTTCCAGAATTCCTTACCATG
ATGGCCCGCAAGATGAAGGACACCGACTCCGAGGAGGAGATCCGGGAAGCCTTCAAGGTC
TTCGACCGCGATAACAACGGTTTCATCTCCGCCGCCGAACTGCGTCACGTCATGACTTCT
ATTGGCGAGAAATTGACCGATGACGAGGTCGATGAGATGATCCGGGAGGCTGACCAGGAC
GGTGACGGCCGCATCGACTGTAGGTTGCAGCTGCCTATACCACAAGTGCGATGCTAATAC
AC----ACCAGACAACGA
>W231.ab1
CCTCTGACATGCC--GCGCGG-CTGCCTGGTAGCCCTGG-GGGCCTGCGCAATCACGAAC
ATGCAGCTGACGA----CGTCGTGTTGTAGGACAAGGATGGCGATGGTCAGTACTCTCCC
TCCAAATTCCCTTCCACACACACACACTCTCTCTC--------CCTCTCTGCCTTCAAAG
CAGTGCCGCATCTCCAGCCTACGCAATCGGCAGAGGGGCCC-GAGCGAGGCTTGCTGGCT
AGGG-GTCCAAACCACCGCCCACAGCTACAACACCACGACATCCACC--CTACTCCATA-
-GCAAGCACAACTGACGACGATGCGCCACAGGTCAAATTACCACCAAGGAGCTAGGTACC
GTCATGCGCTCGCTCGGCCAAAATCCCAGCGAGTCTGAGCTCCAGGACATGATCAACGAG
GTCGATGCCGACAACAACGGCACCATTGACTTCCCAGGTGCGCCCC-TTCGTACCA----
----------GTCCAAAGT------ACCACAGCTAAC-TTTTCCAGAATTCCTTACCATG
ATGGCCCGCAAGATGAAGGACACCGACTCCGAGGAGGAGATCCGGGAAGCCTTCAAGGTC
TTCGACCGCGATAACAACGGTTTCATCTCCGCCGCCGAACTGCGTCACGTCATGACTTCT
ATTGGCGAGAAATTGACCGATGACGAGGTCGATGAGATGATCCGGGAGGCTGACCAGGAC
GGTGACGGCCGCATCGACTGTAGGTTGCAGCTGCCTATACCACAAGTGCGATGCTAATAC
AC----ACCAGACAACGA
>W243.ab1
CCTCTGCCATGCC--GCGCGG-CTGCCTGGTAGCCCTGG-GGGCCTGCGCAATCACGAAC
ATGCAGCTGACGA----CGTCGTGTTGTAGGACAAGGATGGCGATGGTCAGTACTCTCCC
TCCAAATTCCCTTCCACACACACACTCTCTCTCTC--------CCTCTCTGCCTTCAAAG
CAGTGCCGCATCTCCAGCCTACGCAATCGGCAGAGGGGCCC-GGGCGAGGCTTGCTGGCT
AGGG-GTCCAAACCACCGCCCACAGCTACAACACCACGACATCCACC--CTACTCCATA-
-GCAAGCACAACTGACGACGATGCGCCACAGGTCAAATCACCACCAAGGAGCTAGGTACC
GTCATGCGCTCGCTCGGCCAAAATCCCAGCGAGTCTGAGCTCCAGGACATGATCAACGAG
GTCGATGCCGACAACAACGGCACCATTGACTTCCCAGGTGCGCCTC-TCCCTACCA----
----------GTCCAAAGT------ACCACAGCTAAC-TTTTCCAGAATTCCTTACCATG
ATGGCCCGCAAGATGAAGGACACCGACTCCGAGGAGGAGATCCGGGAAGCCTTCAAGGTC
TTCGACCGCGATAACAACGGTTTCATCTCCGCCGCCGAACTGCGTCACGTCATGACTTCT
ATTGGCGAGAAATTGACCGACGACGAGGTCGACGAGATGATCCGGGAGGCTGACCAGGAC
GGTGACGGCCGCATCGACTGTAGGTTGCAGCTGCCTATATCACAAGTGCAATGCTAATAC
AC----ACCAGACAACGA
>W277.ab1
CCTCTGACATGCC--GCGCGG-CTGCCTGGTAGCCCTGG-GGGCCTGCGCAATCACGAAC
ATGCAGCTGACGA----CGTCGTGTTGTAGGACAAGGATGGCGATGGTCAGTACTCTCCC
TCCAAATTCCCTTCCACACACACACACTCTCTCTC--------CCTCTCTGCCTTCAAAG
CAGTGCCGCATCTCCAGCCTACGCAATCGGCAGAGGGGCCC-GAGCGAGGCTTGCTGGCT
AGGG-GTCCAAACCACCGCCCACAGCTACAACACCACGACATCCACC--CTACTCCATA-
-GCAAGCACAACTGACGACGATGCGCCACAGGTCAAATTACCACCAAGGAGCTAGGTACC
GTCATGCGCTCGCTCGGCCAAAATCCCAGCGAGTCTGAGCTCCAGGACATGATCAACGAG
GTCGATGCCGACAACAACGGCACCATTGACTTCCCAGGTGCGCCCC-TTCGTACCA----
----------GTCCAAAGT------ACCACAGCTAAC-TTTTCCAGAATTCCTTACCATG
ATGGCCCGCAAGATGAAGGACACCGACTCCGAGGAGGAGATCCGGGAAGCCTTCAAGGTC
TTCGACCGCGATAACAACGGTTTCATCTCCGCCGCCGAACTGCGTCACGTCATGACTTCT
ATTGGCGAGAAATTGACCGATGACGAGGTCGATGAGATGATCCGGGAGGCTGACCAGGAC
GGTGACGGCCGCATCGACTGTAGGTTGCAGCTGCCTATACCACAAGTGCGATGCTAATAC
AC----ACCAGACAACGA
>W283.ab1
CCTCTGCCATGCC--GCGCGG-CTGCCTGGTAGCCCTGG-GGGCCTGCGCAATCACGAAC
ATGCAGCTGACGA----CGTCGTGTTGTAGGACAAGGATGGCGATGGTCAGTACTCTCCC
TCCAAATTCCCTTCCACACACAC--TCTCTCTCT------CTCCCTCTCTGCCTTCAAAG
CAGTGCCGCATCTCCAGCCTACGCAATCGGCAGAGGGGCCC-GGGCGAGGCTTGCTGGCT
AGGG-GTCCAAACCACCGCCCACAGCTACAACACCACGACATCCACC--CTACTCCATA-
-GCAAGCACAACTGACGACGATGCGCCACAGGTCAAATCACCACCAAGGAGCTAGGTACC
GTCATGCGCTCGCTCGGCCAAAATCCCAGCGAGTCTGAGCTCCAGGACATGATCAACGAG
GTCGATGCCGACAACAACGGCACCATTGACTTCCCAGGTGCGCCTC-TCCCTACCA----
----------GTCCAAAGT------ACCACAGCTAAC-TTTTCCAGAATTCCTTACCATG
ATGGCCCGCAAGATGAAGGACACCGACTCCGAGGAGGAGATCCGGGAAGCCTTCAAGGTC
TTCGACCGCGATAACAACGGTTTCATCTCTGCCGCCGAACTGCGTCACGTCATGACTTCT
ATTGGCGAGAAATTGACCGACGACGAGGTCGACGAGATGATCCGGGAGGCTGACCAGGAC
GGTGACGGCCGCATCGACTGTAGGTTGCAGCTGCCTGTATCACAAATGCAATGCTAATAC
AC----ACCAGACAACGA
>W344.ab1
CCTCTGCCATGCC--GCGCGG-CTGCCTGGTAGCCCTGG-GGGCCTGCGCAATCACGAAC
ATGCAGCTGACGA----CGTCGTGTTGTAGGACAAGGATGGCGATGGTCAGTACTCTCCC
TCCAAATTCCCTTCCACACACACTCTCTCTCT--------CTCCCTCTCTGCCTTCAAAG
CAGTGCCGCATCTCCAGCCTACGCAATCGGCAGAGGGGCCC-GGGCGAGGCTTGCTGGCT
AGGG-GTCCAAACCACCGCCCACAGCTACAACACCACGACATCCACC--CTACTCCATA-
-GCAAGCACAACTGACGACGATGCGCCACAGGTCAAATCACCACCAAGGAGCTAGGTACC
GTCATGCGCTCGCTCGGCCAAAATCCCAGCGAGTCTGAGCTCCAGGACATGATCAACGAG
GTCGATGCCGACAACAACGGCACCATTGACTTCCCAGGTGCGCCTC-TCCCTACCA----
----------GTCCAAAGT------ACCACAGCTAAC-TTTTCCAGAATTCCTTACCATG
ATGGCCCGCAAGATGAAGGACACCGACTCCGAGGAGGAGATCCGGGAAGCCTTCAAGGTC
TTCGACCGCGATAACAACGGTTTCATCTCTGCCGCCGAACTGCGTCACGTCATGACTTCT
ATTGGCGAGAAATTGACCGACGACGAGGTCGACGAGATGATCCGGGAGGCTGACCAGGAC
GGTGACGGCCGCATCGACTGTAGGTTGCAGCTGCCTGTATCACAAATGCAATGCTAATAC
AC----ACCAGACAACGA
>W349.ab1
CCTCTGACATGCC--GCGCGG-CTGCCTGGTAGCCCTGG-GGGCCTGCGCAATCACGAAC
ATGCAGCTGACGA----CGTCGTGTTGTAGGACAAGGATGGCGATGGTCAGTACTCTCCC
TCCAAATTCCCTTCCACACACACACTCTCTCTCTC--------CCTCTCTGCCTTCAAAG
CAGTGCCGCATCTCCAGCCTACGCAATCGGCAGAGGGGCCC-GAGCGAGGCTTGCTGGCT
AGGG-GTCCAAACCACCGCCCACAGCTACAACACCACGACATCCACC--CTACTCCATA-
-GCAAGCACAACTGACGACGATGCGCCACAGGTCAAATTACCACCAAGGAGCTAGGTACC
GTCATGCGCTCGCTCGGCCAAAATCCCAGCGAGTCTGAGCTCCAGGACATGATCAACGAG
GTCGATGCCGACAACAACGGCACCATTGACTTCCCAGGTGCGCCCC-TTCGTACCA----
----------GTCCAAAGT------ACCACAGCTAAC-TTTTCCAGAATTCCTTACCATG
ATGGCCCGCAAGATGAAGGACACCGACTCCGAGGAGGAGATCCGGGAAGCCTTCAAGGTC
TTCGACCGCGATAACAACGGTTTCATCTCCGCCGCCGAACTGCGTCACGTCATGACTTCT
ATTGGCGAGAAATTGACCGATGACGAGGTCGATGAGATGATCCGGGAGGCTGACCAGGAC
GGTGACGGCCGCATCGACTGTAGGTTGCAGCTGCCTATACCACAAGTGCGATGCTAATAC
AC----ACCAGACAACGA
>W382.ab1
CCTCTGCCATGCC--GCGCGG-CTGCCTGGTAGCCCTGG-GGGCCTGCGCAATCACGAAC
ATGCAGCTGACGA----CGTCGTGTTGTAGGACAAGGATGGCGATGGTCAGTACTCTCCC
TCCAAATTCCCTTCCACACACACTCTCTCTCTCTCT----CTCCCTCTCTGCCTTCAAAG
CAGTGCCGCATCTCCAGCCTACGCAATCGGCAGAGGGGCCC-GGGCGAGGCTTGCTGGCT
AGGG-GTCCAAACCACCGCCCACAGCTACAACACCACGACATCCACC--CTACTCCATA-
-GCAAGCACAACTGACGACGATGCGCCACAGGTCAAATCACCACCAAGGAGCTAGGTACC
GTCATGCGCTCGCTCGGCCAAAATCCCAGCGAGTCTGAGCTCCAGGACATGATCAACGAG
GTCGATGCCGACAACAACGGCACCATTGACTTCCCAGGTGCGCCTC-TCCCTACCA----
----------GTCCAAAGT------ACCACAGCTAAC-TTTTCCAGAATTCCTTACCATG
ATGGCCCGCAAGATGAAGGACACCGACTCCGAGGAGGAGATCCGGGAAGCCTTCAAGGTC
TTCGACCGCGATAACAACGGTTTCATCTCCGCCGCCGAACTGCGTCACGTCATGACTTCT
ATTGGCGAGAAATTGACCGACGACGAGGTCGACGAGATGATCCGGGAGGCTGACCAGGAC
GGTGACGGCCGCATCGACTGTAGGTTGCAGCTGCCTATATCACAAGTGCAATGCTAATAC
AC----ACCAGACAACGA
>W385.ab1
CCTCTGCCATGCC--GCGCGG-CTGCCTGGTAGCCCTGG-GGGCCTGCGCAATCACGAAC
ATGCAGCTGACGA----CGTCGTGTTGTAGGACAAGGATGGCGATGGTCAGTACTCTCCC
TCCAAATTCCCTTCCACACACACTCTCTCTCTCTCT----CTCCCTCTCTGCCTTCAAAG
CAGTGCCGCATCTCCAGCCTACGCAATCGGCAGAGGGGCCC-GGGCGAGGCTTGCTGGCT
AGGG-GTCCAAACCACCGCCCACAGCTACAACACCACGACATCCACC--CTACTCCATA-
-GCAAGCACAACTGACGACGATGCGCCACAGGTCAAATCACCACCAAGGAGCTAGGTACC
GTCATGCGCTCGCTCGGCCAAAATCCCAGCGAGTCTGAGCTCCAGGACATGATCAACGAG
GTCGATGCCGACAACAACGGCACCATTGACTTCCCAGGTGCGCCTC-TCCCTACCA----
----------GTCCAAAGT------ACCACAGCTAAC-TTTTCCAGAATTCCTTACCATG
ATGGCCCGCAAGATGAAGGACACCGACTCCGAGGAGGAGATCCGGGAAGCCTTCAAGGTC
TTCGACCGCGATAACAACGGTTTCATCTCCGCCGCCGAACTGCGTCACGTCATGACTTCT
ATTGGCGAGAAATTGACCGACGACGAGGTCGACGAGATGATCCGGGAGGCTGACCAGGAC
GGTGACGGCCGCATCGACTGTAGGTTGCAGCTGCCTATATCACAAGTGCAATGCTAATAC
AC----ACCAGACAACGA
>W386.ab1
CCTCTGCCATGCC--GCGCGG-CTGCCTGGTAGCCCTGG-GGGCCTGCGCAATCACGAAC
ATGCAGCTGACGA----CGTCGTGTTGTAGGACAAGGATGGCGATGGTCAGTACTCTCCC
TCCAAATTCCCTTCCACACACACTCTCTCTCT--------CTCCCTCTCTGCCTTCAAAG
CAGTGCCGCATCTCCAGCCTACGCAATCGGCAGAGGGGCCC-GGGCGAGGCTTGCTGGCT
AGGG-GTCCAAACCACCGCCCACAGCTACAACACCACGACATCCACC--CTACTCCATA-
-GCAAGCACAACTGACGACGATGCGCCACAGGTCAAATCACCACCAAGGAGCTAGGTACC
GTCATGCGCTCGCTCGGCCAAAATCCCAGCGAGTCTGAGCTCCAGGACATGATCAACGAG
GTCGATGCCGACAACAACGGCACCATTGACTTCCCAGGTGCGCCTC-TCCCTACCA----
----------GTCCAAAGT------ACCACAGCTAAC-TTTTCCAGAATTCCTTACCATG
ATGGCCCGCAAGATGAAGGACACCGACTCCGAGGAGGAGATCCGGGAAGCCTTCAAGGTC
TTCGACCGCGATAACAACGGTTTCATCTCTGCCGCCGAACTGCGTCACGTCATGACTTCT
ATTGGCGAGAAATTGACCGACGACGAGGTCGACGAGATGATCCGGGAGGCTGACCAGGAC
GGTGACGGCCGCATCGACTGTAGGTTGCAGCTGCCTGTATCACAAATGCAATGCTAATAC
AC----ACCAGACAACGA
>W412.ab1
CCTCTGCCATGCC--GCGCGG-CTGCCTGGTAGCCCTGG-GGGCCTGCGCAATCACGAAC
ATGCAGCTGACGA----CGTCGTGTTGTAGGACAAGGATGGCGATGGTCAGTACTCTCCC
TCCAAATTCCCTTCCACACACACTCTCTCTCTCTC--------CCTCTCTGCCTTCAAAG
CAGTGCCGCATCTCCAGCCTACGCAATCGGCAGAGGGGCCC-GGGCGAGGCTTGCTGGCT
AGGG-GTCCAAACCACCGCCCACAGCTACAACACCACGACATCCACC--CTACTCCATA-
-GCAAGCACAACTGACGACGATGCGCCACAGGTCAAATCACCACCAAGGAGCTAGGTACC
GTCATGCGCTCGCTCGGCCAAAATCCCAGCGAGTCTGAGCTCCAGGACATGATCAACGAG
GTCGATGCCGACAACAACGGCACCATTGACTTCCCAGGTGCGCCTC-TCCCTACCA----
----------GTCCAAAGT------ACCACAGCTAAC-TTTTCCAGAATTCCTTACCATG
ATGGCCCGCAAGATGAAGGACACCGACTCCGAGGAGGAGATCCGGGAAGCCTTCAAGGTC
TTCGACCGCGATAACAACGGTTTCATCTCCGCCGCCGAACTGCGTCACGTCATGACTTCT
ATTGGCGAGAAATTGACCGACGACGAGGTCGACGAGATGATCCGGGAGGCTGACCAGGAC
GGTGACGGCCGCATCGACTGTAGGTTGCAGCTGCCTATATCACAAGTGCAATGCTAATAC
AC----ACCAGACAACGA
>W418.ab1
CCTCTGCCATGCC--GCGCGG-CTGCCTGGTAGCCCTGG-GGGCCTGCGCAATCACGAAC
ATGCAGCTGACGA----CGTCGTGTTGTAGGACAAGGATGGCGATGGTCAGTACTCTCCC
TCCAAATTCCCTTCCACACACACTCTCTCTCTCTC--------CCTCTCTGCCTTCAAAG
CAGTGCCGCATCTCCAGCCTACGCAATCGGCAGAGGGGCCC-GGGCGAGGCTTGCTGGCT
AGGG-GTCCAAACCACCGCCCACAGCTACAACACCACGACATCCACC--CTACTCCATA-
-GCAAGCACAACTGACGACGATGCGCCACAGGTCAAATCACCACCAAGGAGCTAGGTACC
GTCATGCGCTCGCTCGGCCAAAATCCCAGCGAGTCTGAGCTCCAGGACATGATCAACGAG
GTCGATGCCGACAACAACGGCACCATTGACTTCCCAGGTGCGCCTC-TCCCTACCA----
----------GTCCAAAGT------ACCACAGCTAAC-TTTTCCAGAATTCCTTACCATG
ATGGCCCGCAAGATGAAGGACACCGACTCCGAGGAGGAGATCCGGGAAGCCTTCAAGGTC
TTCGACCGCGATAACAACGGTTTCATCTCCGCCGCCGAACTGCGTCACGTCATGACTTCT
ATTGGCGAGAAATTGACCGACGACGAGGTCGACGAGATGATCCGGGAGGCTGACCAGGAC
GGTGACGGCCGCATCGACTGTAGGTTGCAGCTGCCTATATCACAAGTGCAATGCTAATAC
AC----ACCAGACAACGA
>W419.ab1
CCTCTGCCATGCC--GCGCGG-CTGCCTGGTAGCCCTGG-GGGCCTGCGCAATCACGAAC
ATGCAGCTGACGA----CGTCGTGTTGTAGGACAAGGATGGCGATGGTCAGTACTCTCCC
TCCAAATTCCCTTCCACACACAC--TCTCTCTCT------CTCCCTCTCTGCCTTCAAAG
CAGTGCCGCATCTCCAGCCTACGCAATCGGCAGAGGGGCCC-GGGCGAGGCTTGCTGGCT
AGGG-GTCCAAACCACCGCCCACAGCTACAACACCACGACATCCACC--CTACTCCATA-
-GCAAGCACAACTGACGACGATGCGCCACAGGTCAAATCACCACCAAGGAGCTAGGTACC
GTCATGCGCTCGCTCGGCCAAAATCCCAGCGAGTCTGAGCTCCAGGACATGATCAACGAG
GTCGATGCCGACAACAACGGCACCATTGACTTCCCAGGTGCGCCTC-TCCCTACCA----
----------GTCCAAAGT------ACCACAGCTAAC-TTTTCCAGAATTCCTTACCATG
ATGGCCCGCAAGATGAAGGACACCGACTCCGAGGAGGAGATCCGGGAAGCCTTCAAGGTC
TTCGACCGCGATAACAACGGTTTCATCTCTGCCGCCGAACTGCGTCACGTCATGACTTCT
ATTGGCGAGAAATTGACCGACGACGAGGTCGACGAGATGATCCGGGAGGCTGACCAGGAC
GGTGACGGCCGCATCGACTGTAGGTTGCAGCTGCCTGTATCACAAATGCAATGCTAATAC
AC----ACCAGACAACGA
>W659.ab1
CCTCTGCCATGCC--GCGCGG-CTGCCTGGTAGCCCTGG-GGGCCTGCGCAATCACGAAC
ATGCAGCTGACGA----CGTCGTGTTGTAGGACAAGGATGGCGATGGTCAGTACTCTCCC
TCCAAATTCCCTTCCACACACAC--TCTCTCTCT------CTCCCTCTCTGCCTTCAAAG
CAGTGCCGCATCTCCAGCCTACGCAATCGGCAGAGGGGCCC-GGGCGAGGCTTGCTGGCT
AGGG-GTCCAAACCACCGCCCACAGCTACAACACCACGACATCCACC--CTACTCCATA-
-GCAAGCACAACTGACGACGATGCGCCACAGGTCAAATCACCACCAAGGAGCTAGGTACC
GTCATGCGCTCGCTCGGCCAAAATCCCAGCGAGTCTGAGCTCCAGGACATGATCAACGAG
GTCGATGCCGACAACAACGGCACCATTGACTTCCCAGGTGCGCCTC-TCCCTACCA----
----------GTCCAAAGT------ACCACAGCTAAC-TTTTCCAGAATTCCTTACCATG
ATGGCCCGCAAGATGAAGGACACCGACTCCGAGGAGGAGATCCGGGAAGCCTTCAAGGTC
TTCGACCGCGATAACAACGGTTTCATCTCTGCCGCCGAACTGCGTCACGTCATGACTTCT
ATTGGCGAGAAATTGACCGACGACGAGGTCGACGAGATGATCCGGGAGGCTGACCAGGAC
GGTGACGGCCGCATCGACTGTAGGTTGCAGCTGCCTGTATCACAAATGCAATGCTAATAC
AC----ACCAGACAACGA
>W730.ab1
CCTCTGCCATGCC--GCGCGG-CTGCCTGGTAGCCCTGG-GGGCCTGCGCAATCACGAAC
ATGCAGCTGACGA----CGTCGTGTTGTAGGACAAGGATGGCGATGGTCAGTACTCTCCC
TCCAAATTCCCTTCCACACACACA--CTCTCTCTC--------CCTCTCTGCCTTCAAAG
CAGTGCCGCATCTCCAGCCTACGCAATCGGCAGAGGGGCCC-GGGCGAGGCTTGCTGGCT
AGGG-GTCCAAACCACCGCCCACAGCTACAACACCACGACATCCACC--CTACTCCATA-
-GCAAGCACAACTGACGACGATGCGCCACAGGTCAAATCACCACCAAGGAGCTAGGTACC
GTCATGCGCTCGCTCGGCCAAAATCCCAGCGAGTCTGAGCTCCAGGACATGATCAACGAG
GTCGATGCCGACAACAACGGCACCATTGACTTCCCAGGTGCGCCCC-TTCATACCA----
----------GTCCAAAGT------ACCACAGCTAAC-TTTTCCAGAATTCCTTACCATG
ATGGCCCGCAAGATGAAGGACACCGACTCCGAGGAGGAGATCCGGGAAGCCTTCAAGGTC
TTCGACCGCGATAACAACGGTTTCATCTCCGCCGCCGAACTGCGTCACGTCATGACTTCT
ATTGGCGAGAAATTGACCGATGACGAGGTCGACGAGATGATCCGGGAGGCTGACCAGGAC
GGTGACGGCCGCATCGACTGTAGGTTACAGCTGCCTATATCACAAGTGCGATGCTAACAC
AC----ATCAGACAACGA
>W731.ab1
CCTCTGCCATGCC--GCGCGG-CTGCCTGGTAGCCCTGG-GGGCCTGCGCAATCACGAAC
ATGCAGCTGACGA----CGTCGTGTTGTAGGACAAGGATGGCGATGGTCAGTACTCTCCC
TCCAAATTCCCTTCCACACACAC--TCTCTCTCT------CTCCCTCTCTGCCTTCAAAG
CAGTGCCGCATCTCCAGCCTACGCAATCGGCAGAGGGGCCC-GGGCGAGGCTTGCTGGCT
AGGG-GTCCAAACCACCGCCCACAGCTACAACACCACGACATCCACC--CTACTCCATA-
-GCAAGCACAACTGACGACGATGCGCCACAGGTCAAATCACCACCAAGGAGCTAGGTACC
GTCATGCGCTCGCTCGGCCAAAATCCCAGCGAGTCTGAGCTCCAGGACATGATCAACGAG
GTCGATGCCGACAACAACGGCACCATTGACTTCCCAGGTGCGCCTC-TCCCTACCA----
----------GTCCAAAGT------ACCACAGCTAAC-TTTTCCAGAATTCCTTACCATG
ATGGCCCGCAAGATGAAGGACACCGACTCCGAGGAGGAGATCCGGGAAGCCTTCAAGGTC
TTCGACCGCGATAACAACGGTTTCATCTCCGCCGCCGAACTGCGTCACGTCATGACTTCT
ATTGGCGAGAAATTGACCGACGACGAGGTCGACGAGATGATCCGGGAGGCTGACCAGGAC
GGTGACGGCCGCATCGACTGTAGGTTGCAGCTGCCTATATCACAAGTGCAGTGCTAATAC
AC----ACCAGACAACGA
>W762.ab1
CCTCTGCCATGCC--GCGCGG-CTGCCTGGTAGCCCTGG-GGGCCTGCGCAATCACGAAC
ATGCAGCTGACGA----CGTCGTGTTGTAGGACAAGGATGGCGATGGTCAGTACTCTCCC
TCCAAATTCCCTTCCACACACACA--CTCTCTCTC--------CCTCTCTGCCTTCAAAG
CAGTGCCGCATCTCCAGCCTACGCAATCGGCAGAGGGGCCC-GGGCGAGGCTTGCTGGCT
AGGG-GTCCAAACCACCGCCCACAGCTACAACACCACGACATCCACC--CTACTCCATA-
-GCAAGCACAACTGACGACGATGCGCCACAGGTCAAATCACCACCAAGGAGCTAGGTACC
GTCATGCGCTCGCTCGGCCAAAATCCCAGCGAGTCTGAGCTCCAGGACATGATCAACGAG
GTCGATGCCGACAACAACGGCACCATTGACTTCCCAGGTGCGCCCC-TTCATACCA----
----------GTCCAAAGT------ACCACAGCTAAC-TTTTCCAGAATTCCTTACCATG
ATGGCCCGCAAGATGAAGGACACCGACTCCGAGGAGGAGATCCGGGAAGCCTTCAAGGTC
TTCGACCGCGATAACAACGGTTTCATCTCCGCCGCCGAACTGCGTCACGTCATGACTTCT
ATTGGCGAGAAATTGACCGATGACGAGGTCGACGAGATGATCCGGGAGGCTGACCAGGAC
GGTGACGGCCGCATCGACTGTAGGTTACAGCTGCCTATATCACAAGTGCGATGCTAACAC
AC----ATCAGACAACGA
>W881.ab1
CCTCTGCCATGCC--GCGCGG-CTGCCTGGTAGCCCTGG-GGGCCTGCGCAATCACGAAC
ATGCAGCTGACGA----CGTCGTGTTGTAGGACAAGGATGGCGATGGTCAGTACTCTCCC
TCCAAATTCCCTTCCACACACACTCTCTCTCTCTC--------CCTCTCTGCCTTCAAAG
CAGTGCCGCATCTCCAGCCTACGCAATCGGCAGAGGGGCCC-GGGCGAGGCTTGCTGGCT
AGGG-GTCCAAACCACCGCCCACAGCTACAACACCACGACATCCACC--CTACTCCATA-
-GCAAGCACAACTGACGACGATGCGCCACAGGTCAAATCACCACCAAGGAGCTAGGTACC
GTCATGCGCTCGCTCGGCCAAAATCCCAGCGAGTCTGAGCTCCAGGACATGATCAACGAG
GTCGATGCCGACAACAACGGCACCATTGACTTCCCAGGTGCGCCTC-TCCCTACCA----
----------GTCCAAAGT------ACCACAGCTAAC-TTTTCCAGAATTCCTTACCATG
ATGGCCCGCAAGATGAAGGACACCGACTCCGAGGAGGAGATCCGGGAAGCCTTCAAGGTC
TTCGACCGCGATAACAACGGTTTCATCTCTGCCGCCGAACTGCGTCACGTCATGACTTCT
ATTGGCGAGAAATTGACCGACGACGAGGTCGACGAGATGATCCGGGAGGCTGACCAAGAC
GGTGACGGCCGCATCGACTGTAGGTTGCATCTGCCTGTATCACAAATGCAATGCTAATAC
AC----ACCAGACAACGA
>X182.ab1
CCTCTGACATGCC--GCGCGG-CTGCCTGGTAGCCCTGG-GGGCCTGCGCAATCACGAAC
ATGCAGCTGACGA----CGTCGTGTTGTAGGACAAGGATGGCGATGGTCAGTACTCTCCC
TCCAAATTCCCTTCCACACACACACACTCTCTCTC--------CCTCTCTGCCTTCAAAG
CAGTGCCGCATCTCCAGCCTACGCAATCGGCAGAGGGGCCC-GAGCGAGGCTTGCTGGCT
AGGG-GTCCAAACCACCGCCCACAGCTACAACACCACGACATCCACC--CTACTCCATA-
-GCAAGCACAACTGACGACGATGCGCCACAGGTCAAATTACCACCAAGGAGCTAGGTACC
GTCATGCGCTCGCTCGGCCAAAATCCCAGCGAGTCTGAGCTCCAGGACATGATCAACGAG
GTCGATGCCGACAACAACGGCACCATTGACTTCCCAGGTGCGCCCC-TTCGTACCA----
----------GTCCAAAGT------ACCACAGCTAAC-TTTTCCAGAATTCCTTACCATG
ATGGCCCGCAAGATGAAGGACACCGACTCCGAGGAGGAGATCCGGGAAGCCTTCAAGGTC
TTCGACCGCGATAACAACGGTTTCATCTCCGCCGCCGAACTGCGTCACGTCATGACTTCT
ATTGGCGAGAAATTGACCGATGACGAGGTCGATGAGATGATCCGGGAGGCTGACCAGGAC
GGTGACGGCCGCATCGACTGTAGGTTGCAGCTGCCTATACCACAAGTGCGATGCTAATAC
AC----ACCAGACAACGA
>Y187.ab1
CCTCTGCCATGCC--GCGCGG-CTGCCTGGTAGCCCTGG-GGGCCTGCGCAATCACGAAC
ATGCAGCTGACGA----CGTCGTGTTGTAGGACAAGGATGGCGATGGTCAGTACTCTCCC
TCCAAATTCCCTTCCACACACACACTCTCTCTCT------CTCCCTCTCTGCCTTCAAAG
CAGTGCCGCATCTCCAGCCTACGCAATCGGCAGAGGGGCCC-GAGCGAGGCTTGCTGGCT
AGGG-GTCCAAACCACCGCCCACAGCTACAACACCACGACATCCACC--CTACTCCATA-
-GCAAGCACAACTGACGACGATGCGCCACAGGTCAAATCACCACCAAGGAGCTAGGTACC
GTTATGCGCTCGCTCGGCCAAAATCCCAGCGAGTCTGAGCTCCAGGACATGATCAACGAG
GTCGATGCCGACAACAACGGCACCATCGACTTCCCAGGTGCGCCTC-TCCCTACCA----
----------GTTCAAAGT------ACCACAGCTAAC-TTTTCCAGAATTCCTTACCATG
ATGGCCCGCAAGATGAAGGACACCGACTCCGAGGAGGAGATCCGGGAAGCCTTCAAGGTC
TTCGACCGCGATAACAACGGTTTCATCTCCGCCGCCGAACTGCGTCACGTCATGACTTCT
ATTGGCGAGAAATTGACCGATGACGAGGTCGACGAGATGATCCGGGAGGCTGACCAGGAC
GGTGACGGCCGCATCGACTGTAGGTTGCAGCTGCCTATATCACAAGTGCAATGCTAATAC
AC----ACCAGACAACGA
>Y60.ab1
CCTCTGCCATGCC--GCGCGG-CTGCCTGGTAGCCCTGG-GGGCCTGCGCAATCACGAAC
ATGCAGCTGACGA----CGTCGTGTTGTAGGACAAGGATGGCGATGGTCAGTACTCTCCC
TCCAAATTCCCTTCCACACACACTCTCTCTCT--------CTCCCTCTCTGCCTTCAAAG
CAGTGCCGCATCTCCAGCCTACGCAATCGGCAGAGGGGCCC-GGGCGAGGCTTGCTGGCT
AGGG-GTCCAAACCACCGCCCACAGCTACAACACCACGACATCCACC--CTACTCCATA-
-GCAAGCACAACTGACGACGATGCGCCACAGGTCAAATCACCACCAAGGAGCTAGGTACC
GTCATGCGCTCGCTCGGCCAAAATCCCAGCGAGTCTGAGCTCCAGGACATGATCAACGAG
GTCGATGCCGACAACAACGGCACCATTGACTTCCCAGGTGCGCCTC-TCCCTACCA----
----------GTCCAAAGT------ACCACAGCTAAC-TTTTCCAGAATTCCTTACCATG
ATGGCCCGCAAGATGAAGGACACCGACTCCGAGGAGGAGATCCGGGAAGCCTTCAAGGTC
TTCGACCGCGATAACAACGGTTTCATCTCCGCCGCCGAACTGCGTCACGTCATGACTTCT
ATTGGCGAGAAATTGACCGACGACGAGGTCGACGAGATGATCCGGGAGGCTGACCAGGAC
GGTGACGGCCGCATCGACTGTAGGTTGCAGCTGCCTATATCACAAGTGCAATGCTAATAC
AC----ACCAGACAACGA
>Y61.ab1
CCTCTGCCATGCC--GCGCGG-CTGCCTGGTAGCCCTGG-GGGCCTGCGCAATCACGAAC
ATGCAGCTGACGA----CGTCGTGTTGTAGGACAAGGATGGCGATGGTCAGTACTCTCCC
TCCAAATTCCCTTCCACACACACTCTCTCTCTCTC--------CCTCTCTGCCTTCAAAG
CAGTGCCGCATCTCCAGCCTACGCAATCGGCAGAGGGGCCC-GGGCGAGGCTTGCTGGCT
AGGG-GTCCAAACCACCGCCCACAGCTACAACACCACGACATCCACC--CTACTCCATA-
-GCAAGCACAACTGACGACGATGCGCCACAGGTCAAATCACCACCAAGGAGCTAGGTACC
GTCATGCGCTCGCTCGGCCAAAATCCCAGCGAGTCTGAGCTCCAGGACATGATCAACGAG
GTCGATGCCGACAACAACGGCACCATTGACTTCCCAGGTGCGCCTC-TCCCTACCA----
----------GTCCAAAGT------ACCACAGCTAAC-TTTTCCAGAATTCCTTACCATG
ATGGCCCGCAAGATGAAGGACACCGACTCCGAGGAGGAGATCCGGGAAGCCTTCAAGGTC
TTCGACCGCGATAACAACGGTTTCATCTCCGCCGCCGAACTGCGTCACGTCATGACTTCT
ATTGGCGAGAAATTGACCGACGACGAGGTCGACGAGATGATCCGGGAGGCTGACCAGGAC
GGTGACGGCCGCATCGACTGTAGGTTGCAGCTGCCTATATCACAAGTGCAATGCTAATAC
AC----ACCAGACAACGA
